# Supplementary material for: Factors of parental COVID-19 vaccine hesitancy: A cross sectional study in Japan
Source: PLoS One. 2021 Dec 17;16(12):e0261121. doi: 10.1371/journal.pone.0261121 (PMC8683027; doi:10.1371/journal.pone.0261121)
Supplement: S2 File — (CSV) [file pone.0261121.s002.csv]

RUNNO	SC1	SC2	SC3#1	SC3#2	SC3#3	SC3#4	SC3#5	SC3#6	SC3#7	SC3#8	SC3#9	SC3#10	SC3#11	SC3#12	SC3#13	SC3#14	SC3#15	SC3#16	SC3#17	SC3#18	SC3#19	SC3#20	SC3#21	SC3#22	SC3#23	SC3#24	SC3#25	SC3#26	SC3#27	SC3#28	SC3#29	SC3#30	SC4	child	child_age	Q1	Q2	Q3	Q4#1	Q4#2	Q4#3	Q4#4	Q4#5	Q4#6	Q4#7	Q4#8	Q4t6	Q11_1	Q11_1t9
1	2	6	0	1	0	0	0	1	0	0	0	0	0	0	0	0	0	0	0	0	0	0	0	0	0	0	0	0	0	0	0	0	1	4	4	14	1	1	1	0	0	0	0	0	0	0		1
2	2	6	0	0	0	0	0	0	0	0	1	0	0	0	0	0	0	0	0	0	0	0	0	0	0	0	0	0	0	0	0	0	1	7	7	14	1	1	1	0	0	0	0	0	0	0		1
3	1	5	0	0	1	0	0	0	0	0	0	0	0	0	0	0	0	0	0	0	0	0	0	0	0	0	0	0	0	1	0	0	1	1	1	14	1	1	1	0	0	0	0	0	0	0		5
4	1	5	0	0	0	0	0	0	0	1	0	0	0	0	0	0	0	0	0	0	0	0	0	0	0	1	0	0	0	0	0	0	1	6	6	38	4	2	1	0	0	0	0	0	0	0		6
5	1	5	0	0	0	0	0	0	1	0	0	0	0	0	0	0	0	0	0	0	1	0	0	0	0	0	0	0	0	0	0	0	1	15	3	21	5	1	1	0	0	0	0	0	0	0		6
6	1	6	0	0	0	0	0	0	0	0	0	0	0	0	0	0	0	0	0	0	0	0	1	0	0	0	0	0	0	0	0	0	1	17	5	13	2	1	1	0	0	0	0	0	0	0		6
7	1	4	0	1	1	0	0	0	1	0	0	0	0	0	0	0	0	0	0	0	1	0	0	0	0	0	0	0	0	0	0	0	1	1	1	13	2	1	1	0	0	0	0	0	0	0		6
8	2	7	0	0	0	0	0	0	0	0	0	0	0	0	0	0	0	0	0	0	0	0	1	0	0	1	0	0	0	0	0	0	1	20	8	14	1	1	1	0	0	0	0	0	0	0		1
9	2	6	0	0	0	0	1	0	0	0	0	0	0	0	0	0	0	0	0	0	0	0	0	0	1	0	1	0	0	0	0	0	1	19	7	17	2	1	1	0	0	0	0	0	0	0		2
10	1	4	0	1	0	1	0	0	0	0	0	0	0	0	0	0	0	0	0	0	0	0	0	0	0	0	0	0	0	0	0	0	1	2	2	8	3	2	1	0	0	0	0	0	0	0		1
11	1	6	0	0	0	0	0	0	1	0	0	0	0	0	0	0	0	0	0	0	0	0	0	0	0	0	0	1	0	0	0	0	1	22	10	13	2	2	1	0	0	0	0	0	0	0		6
12	2	6	0	0	0	0	1	0	0	0	0	0	0	0	0	0	0	0	0	0	0	0	0	0	0	0	0	0	0	0	0	0	1	3	3	23	1	1	1	0	0	0	0	0	0	0		3
13	2	6	0	0	0	0	1	0	0	0	0	0	0	0	0	0	0	0	0	0	0	0	0	0	1	0	0	0	0	0	0	0	1	3	3	40	1	1	1	0	0	0	0	0	0	0		1
14	1	6	0	0	0	1	0	0	0	0	0	0	0	0	0	0	1	0	0	0	0	0	0	0	0	0	0	0	0	0	0	0	1	2	2	8	3	2	1	0	0	0	0	0	0	0		1
15	2	7	0	0	0	0	1	0	0	0	0	0	1	0	0	0	0	0	0	0	0	0	0	0	0	0	0	0	0	0	0	0	1	3	3	1	4	1	1	0	0	0	0	0	0	0		1
16	2	7	0	0	0	0	0	0	0	0	0	0	0	0	0	1	1	0	0	0	0	0	0	0	0	0	0	0	0	0	0	0	1	12	12	23	3	1	1	0	0	0	0	0	0	0		1
17	1	5	0	0	0	0	0	0	0	0	0	0	1	0	0	0	0	0	0	0	0	1	0	0	0	0	0	0	0	0	0	0	1	9	9	12	2	1	1	0	0	0	1	0	0	0		5
18	1	5	0	0	1	0	0	0	0	0	0	0	0	0	0	0	0	0	0	0	0	0	0	0	0	0	0	0	1	0	0	0	1	23	11	40	1	1	1	0	0	0	0	0	0	0		5
19	1	5	0	0	0	0	0	0	1	0	0	0	0	0	0	0	0	0	0	0	1	0	0	0	0	0	0	0	0	1	0	0	1	15	3	35	3	2	0	0	0	0	0	0	1	0		5
20	1	6	0	0	0	0	0	0	0	0	1	0	0	0	0	0	0	0	0	0	0	0	0	0	0	0	0	1	0	0	0	0	1	22	10	28	1	1	1	0	0	0	0	0	0	0		6
21	1	6	0	0	0	1	0	0	0	0	0	0	0	0	0	1	1	0	0	0	0	0	0	0	0	0	0	0	0	0	0	0	1	12	12	34	1	1	1	0	0	0	0	0	0	0		1
22	2	7	0	0	0	0	0	0	0	0	0	0	0	0	0	0	1	0	0	0	0	0	0	0	0	0	0	0	0	1	1	0	1	24	12	13	1	1	1	0	0	0	0	0	0	0		1
23	1	7	0	0	0	0	0	0	0	0	0	0	0	0	0	1	0	0	0	0	0	0	0	0	0	0	0	0	0	0	0	0	1	12	12	27	3	1	1	0	0	0	0	0	0	0		5
24	2	6	0	0	0	0	0	0	0	0	0	0	0	1	0	0	0	0	0	0	0	0	0	0	1	0	0	0	0	0	0	0	1	19	7	23	4	1	1	0	0	0	0	0	0	0		1
25	1	6	0	0	0	0	0	0	0	0	0	0	0	1	0	0	0	0	0	0	0	0	0	0	0	0	0	0	0	1	0	0	1	10	10	24	3	1	1	0	0	0	0	0	0	0		5
26	1	7	0	0	0	0	0	0	0	1	0	0	0	0	0	0	0	0	0	0	0	0	0	0	0	0	1	0	0	0	0	0	1	6	6	40	4	1	1	0	0	0	0	0	0	0		1
27	1	7	0	0	0	0	0	0	0	0	0	1	0	0	0	0	0	0	0	0	0	0	0	0	0	0	0	0	0	0	0	0	1	8	8	11	2	1	1	0	0	0	0	0	0	0		6
28	2	6	0	0	0	1	0	0	0	0	0	0	0	0	0	0	0	0	0	0	0	0	1	0	0	0	0	1	0	0	0	0	1	2	2	12	4	2	1	0	0	0	0	0	0	0		1
29	2	6	0	0	0	0	0	0	1	0	0	0	0	0	0	0	0	0	0	0	1	0	0	0	0	0	0	0	0	0	0	0	1	5	5	11	2	1	1	0	0	0	0	0	0	0		1
30	2	6	0	0	1	0	0	0	0	1	0	0	0	0	0	0	0	0	0	0	0	0	0	0	0	0	0	0	0	0	0	0	1	6	6	13	3	1	1	0	0	0	0	0	0	0		1
31	1	6	0	0	0	0	0	0	0	0	1	0	0	0	0	0	0	0	0	0	1	0	0	0	0	0	0	0	0	0	0	0	1	15	3	34	1	1	1	0	0	0	0	0	0	0		6
32	1	5	0	1	0	0	0	0	0	0	0	0	0	0	0	0	0	0	0	0	1	0	0	0	0	0	0	0	0	0	0	0	1	15	3	27	2	1	1	0	0	0	0	0	0	0		6
33	2	7	0	0	0	0	0	0	0	0	0	0	1	0	0	0	0	0	0	0	0	0	1	0	0	0	0	0	0	0	0	0	1	9	9	23	1	1	1	0	0	0	0	0	0	0		1
34	1	4	0	0	0	0	0	0	0	1	0	0	0	0	0	0	0	0	0	0	1	0	0	0	0	0	0	0	0	0	0	0	1	6	6	11	2	2	1	0	0	0	0	0	0	0		6
35	1	5	0	1	0	0	1	0	0	0	0	0	0	0	0	0	0	0	0	0	0	0	0	0	1	0	0	0	0	0	0	0	1	19	7	14	1	1	1	0	0	0	0	0	0	0		5
36	1	7	0	0	0	0	0	0	0	1	0	0	0	0	0	0	0	0	0	0	0	0	0	0	0	0	0	0	0	0	0	0	1	6	6	13	1	1	1	0	1	0	0	0	0	0		1
37	2	6	0	0	0	0	0	0	0	1	0	0	0	0	0	0	0	0	0	0	0	0	0	0	0	1	0	0	0	0	0	0	1	6	6	40	4	1	1	0	0	0	0	0	0	0		1
38	2	7	0	0	0	0	0	0	0	0	0	0	0	0	0	0	0	0	0	0	0	1	0	0	0	0	0	0	0	0	0	0	1	16	4	28	3	1	1	1	1	0	0	0	0	0		3
39	1	6	0	0	0	0	0	0	0	0	0	0	0	0	0	0	0	0	0	1	0	0	1	0	0	0	0	0	0	0	0	0	1	17	5	12	1	2	1	1	1	0	0	0	0	0		1
40	1	4	0	0	0	1	0	0	0	1	0	0	0	1	0	0	0	0	0	0	0	0	0	0	0	0	0	0	0	0	0	0	1	6	6	13	1	1	1	0	0	0	0	0	0	0		5
41	2	7	0	0	0	0	0	0	0	0	0	0	0	1	0	0	0	0	0	0	0	0	0	0	0	0	0	0	0	0	0	0	1	10	10	33	1	1	1	0	0	0	0	0	0	0		1
42	1	5	0	0	0	0	0	0	0	0	0	0	0	1	0	0	0	0	0	0	0	0	0	0	0	0	0	0	0	0	0	0	1	10	10	1	1	1	1	0	0	0	0	0	0	0		6
43	1	5	0	0	0	0	0	0	0	0	0	0	0	0	0	0	0	0	0	0	1	0	0	0	0	0	0	0	0	0	0	0	1	15	3	13	7	1	1	1	1	0	0	0	0	0		1
44	1	6	0	0	0	0	0	0	1	0	0	0	0	0	0	0	0	0	0	0	0	0	0	0	0	0	0	0	0	0	0	0	1	5	5	28	1	1	0	0	0	0	0	0	1	0		6
45	1	5	0	0	0	0	0	0	0	0	0	1	0	0	0	0	0	0	0	0	0	0	1	0	0	0	0	0	0	0	0	0	1	17	5	14	3	1	0	0	0	0	0	0	1	0		1
46	2	7	0	0	0	0	0	0	0	0	0	0	0	0	0	0	0	0	0	0	0	0	0	0	0	0	1	0	0	0	0	0	1	21	9	22	1	2	1	0	0	1	1	0	0	0		1
47	2	6	0	0	0	0	0	0	0	0	0	0	0	0	0	0	0	0	0	0	0	0	0	0	0	0	0	0	1	0	0	0	1	23	11	23	6	1	1	0	0	0	0	0	0	0		1
48	2	6	0	0	0	0	0	0	0	0	0	0	0	0	0	0	0	0	0	0	0	0	0	0	0	0	1	0	0	0	0	0	1	21	9	8	4	2	1	0	0	0	0	0	0	0		2
49	1	6	0	0	0	0	0	0	0	1	0	0	0	0	0	0	1	0	0	0	0	0	0	0	0	0	0	0	0	0	1	0	1	6	6	40	3	1	1	0	0	0	0	0	0	0		6
50	2	5	0	0	0	0	0	1	0	1	0	0	0	0	0	0	0	0	0	0	0	0	0	0	0	0	0	0	0	0	0	0	1	4	4	14	1	1	1	0	0	0	0	0	0	0		1
51	1	7	0	0	0	0	0	0	0	0	1	0	0	0	0	0	0	0	0	0	0	0	0	0	0	0	0	0	0	0	0	0	1	7	7	11	2	1	1	0	0	0	0	0	0	0		5
52	2	7	0	0	0	0	0	0	0	0	0	0	0	0	0	1	0	0	0	0	0	0	0	0	0	0	1	0	0	0	0	0	1	21	9	14	1	1	1	0	0	0	0	0	0	0		1
53	2	6	0	1	0	0	0	1	0	0	0	1	0	0	0	0	0	0	0	0	0	0	0	1	0	0	0	0	0	0	0	0	1	4	4	40	2	1	1	0	0	0	0	0	0	0		9	ut
54	2	7	0	0	0	0	0	0	0	0	0	0	0	0	0	0	1	0	0	0	0	0	0	0	0	0	0	0	0	1	0	0	1	24	12	17	2	1	1	0	0	0	1	0	0	0		2
55	1	6	0	0	0	0	0	0	0	0	0	0	0	0	0	0	0	0	0	0	1	0	0	0	0	0	0	0	0	0	0	0	1	15	3	26	4	1	1	0	0	0	0	0	0	0		4
56	2	5	0	0	0	0	0	0	0	0	0	1	0	0	0	0	0	0	0	0	0	0	0	0	0	0	0	0	0	0	0	0	1	8	8	1	1	1	1	0	0	0	0	0	0	0		1
57	2	6	0	0	0	0	0	0	1	0	0	0	0	0	0	0	0	0	0	1	0	0	0	0	0	0	0	0	0	0	0	0	1	5	5	22	4	2	1	0	0	0	1	0	0	0		1
58	2	6	0	0	0	0	0	0	1	0	0	0	0	0	0	0	0	0	0	0	0	0	0	0	1	0	0	0	0	0	0	0	1	19	7	28	3	1	1	0	0	0	0	0	0	0		1
59	2	7	0	0	0	0	0	0	0	0	0	0	0	1	0	0	0	0	0	0	0	0	0	0	1	0	0	0	0	0	0	0	1	19	7	23	5	1	1	0	0	0	0	0	0	0		1
60	2	6	0	1	0	1	0	0	1	0	0	1	0	0	0	0	0	0	0	0	0	0	0	1	0	0	1	0	0	0	0	0	1	8	8	14	1	1	1	0	0	0	0	0	0	0		5
61	2	7	0	0	0	0	0	0	0	0	0	0	0	0	0	0	0	0	0	0	0	0	0	0	0	0	1	0	0	0	0	0	1	21	9	46	3	2	1	0	0	0	0	0	0	0		2
62	1	5	0	0	0	0	0	0	0	1	0	0	0	0	0	0	0	0	0	0	0	0	0	0	0	0	0	0	0	0	0	0	1	6	6	13	1	1	1	0	0	0	0	0	0	0		5
63	1	7	0	0	0	0	0	0	0	0	0	0	1	0	0	0	1	0	0	0	0	0	0	0	0	0	0	0	0	0	0	0	1	9	9	22	1	2	1	0	0	0	0	0	0	0		5
64	1	6	0	0	0	0	0	0	0	0	0	1	0	0	1	0	0	0	0	0	0	0	0	0	0	0	0	0	0	0	0	0	1	8	8	26	1	1	1	0	0	0	0	0	0	0		1
65	2	7	0	0	0	0	0	0	0	0	0	0	0	0	0	0	1	0	0	0	0	0	0	0	0	0	0	0	1	0	0	0	1	23	11	22	1	2	1	0	0	0	0	0	0	0		2
66	2	6	0	0	0	0	0	0	0	0	0	0	0	0	0	0	0	0	0	0	0	0	0	1	0	0	0	0	0	1	0	0	1	18	6	14	1	1	1	0	0	0	0	0	0	0		1
67	1	6	0	0	0	0	0	0	0	0	0	0	0	0	0	0	1	0	0	0	0	0	0	0	0	0	0	1	0	0	0	0	1	22	10	22	3	2	1	0	0	0	0	0	0	0		5
68	1	6	0	0	0	0	0	0	0	0	0	1	0	1	0	0	0	0	0	0	0	0	0	0	0	0	0	0	0	0	0	0	1	8	8	11	4	2	1	0	0	0	0	0	0	0		5
69	2	7	0	0	0	0	0	0	0	0	0	0	0	0	0	0	0	0	0	1	0	0	0	0	0	0	0	0	1	1	0	0	1	14	2	22	1	2	1	0	0	0	0	0	0	0		2
70	2	7	0	0	0	0	0	0	1	0	0	0	1	0	0	0	0	0	0	0	0	0	0	0	1	0	0	0	0	0	0	0	1	19	7	37	2	2	1	0	0	0	0	0	0	0		1
71	2	7	0	0	0	0	0	1	0	1	0	0	0	0	0	0	0	0	0	0	0	0	0	0	0	0	0	0	0	0	0	0	1	6	6	12	2	1	1	0	0	0	0	0	0	0		1
72	1	5	0	0	0	0	0	0	0	0	0	0	1	0	0	0	0	0	0	0	0	0	0	0	1	0	0	0	0	0	0	0	1	9	9	13	1	1	1	0	0	0	0	0	0	0		5
73	2	4	0	0	0	0	0	1	0	0	0	0	0	0	0	0	1	0	0	0	0	0	0	0	0	0	1	0	0	0	0	0	1	4	4	1	1	1	1	0	0	0	0	0	0	0		1
74	1	6	0	0	0	0	1	0	0	0	0	0	0	0	0	0	0	0	0	0	0	0	0	0	1	0	0	0	0	0	0	0	1	19	7	40	3	1	1	0	0	0	0	0	0	0		6
75	2	7	0	0	0	0	0	0	0	0	0	0	0	0	0	0	1	0	0	0	0	0	0	0	0	0	0	0	0	1	1	0	1	24	12	28	1	1	1	0	0	0	0	0	0	0		1
76	1	7	0	0	0	0	0	0	0	0	0	0	0	0	0	0	0	0	0	0	0	0	0	0	0	0	0	0	1	0	0	0	1	23	11	30	7	2	1	0	0	0	0	0	0	0		5
77	2	7	0	0	0	0	0	0	0	0	1	0	0	1	0	1	1	0	0	0	0	0	0	0	0	0	0	0	0	0	0	0	1	10	10	34	2	1	0	0	0	0	0	0	1	0		2
78	2	7	0	0	0	0	0	0	0	0	0	0	0	0	1	0	0	0	0	0	0	0	0	0	0	0	0	0	0	0	0	0	1	11	11	14	7	1	1	0	0	0	0	0	0	0		1
79	1	7	0	0	0	0	0	0	0	0	0	0	0	1	0	0	1	0	0	0	0	0	0	0	0	0	0	0	0	0	0	0	1	10	10	23	1	1	1	0	0	0	0	0	0	0		5
80	2	7	0	0	0	0	0	0	0	0	0	0	0	0	0	0	0	0	0	0	0	0	0	0	0	0	1	0	0	1	0	0	1	21	9	11	1	1	1	0	0	0	0	0	0	0		1
81	2	7	0	0	0	0	0	0	0	0	0	0	0	0	0	0	0	0	0	0	0	0	1	0	0	0	0	0	0	0	0	0	1	17	5	12	2	1	1	0	0	0	0	0	0	0		6
82	2	7	0	0	0	0	0	0	0	0	0	0	0	0	0	0	0	0	0	0	0	1	0	1	0	0	0	0	0	0	0	0	1	16	4	28	1	1	1	0	0	0	0	0	0	0		2
83	2	5	0	1	0	1	0	0	0	0	0	0	0	0	0	0	0	0	0	0	0	0	0	0	0	0	0	0	0	0	0	0	1	2	2	13	1	1	1	0	0	0	0	0	0	0		6
84	2	7	0	0	0	0	0	0	0	0	0	0	0	0	0	0	0	0	0	0	0	0	0	0	0	0	0	0	0	1	0	0	1	24	12	14	1	1	1	0	0	0	0	0	0	0		1
85	1	6	0	0	0	0	0	0	1	0	0	0	0	0	0	0	0	0	0	0	0	0	0	1	0	0	0	0	0	0	0	0	1	5	5	27	6	1	1	0	0	0	0	0	0	0		1
86	2	7	0	0	0	0	0	0	0	0	0	0	0	0	0	0	0	0	0	0	1	0	0	0	0	0	0	0	0	0	0	0	1	15	3	13	1	1	1	0	0	0	0	0	0	0		1
87	2	6	0	0	0	0	0	1	0	0	0	0	0	0	0	0	0	0	0	0	0	0	0	0	0	1	0	0	0	0	0	0	1	20	8	11	6	2	0	0	1	0	0	0	0	0		5
88	2	4	0	0	0	0	0	0	0	0	0	0	0	1	0	0	0	0	0	0	0	0	0	0	0	0	0	0	0	0	0	0	1	10	10	23	3	1	0	1	1	0	0	0	0	0		1
89	2	7	0	0	0	0	0	0	0	0	0	1	0	0	0	0	0	0	0	0	0	0	0	0	0	0	0	0	0	0	0	0	1	8	8	30	7	2	1	0	0	0	0	0	0	0		1
90	2	7	0	0	0	0	0	0	0	0	0	0	0	0	0	0	0	0	0	0	0	0	1	0	0	1	0	0	0	0	0	0	1	17	5	20	5	2	1	0	0	0	0	0	0	0		1
91	1	6	0	0	0	0	0	0	0	0	0	0	0	1	0	0	1	0	0	0	0	0	0	0	0	1	0	0	0	0	0	0	1	20	8	28	1	1	1	0	0	0	0	0	0	0		2
92	2	7	0	1	0	0	0	0	0	1	0	0	0	0	0	0	0	0	0	0	0	0	0	0	0	0	0	0	0	0	0	0	1	6	6	12	3	1	1	0	0	0	0	0	0	0		1
93	2	7	0	0	0	0	0	0	0	0	0	1	0	0	0	0	1	0	0	0	0	0	0	0	0	0	0	0	0	0	0	0	1	8	8	12	3	1	1	0	0	0	0	0	0	0		2
94	2	7	0	0	0	0	0	0	0	0	0	0	0	0	0	0	1	0	0	0	0	0	0	0	0	0	0	0	1	0	1	0	1	23	11	14	3	2	1	0	0	0	0	0	0	0		1
95	2	6	0	0	0	0	0	0	0	0	0	0	0	0	1	0	0	0	0	0	0	1	0	0	1	0	0	0	0	1	0	0	1	11	11	26	1	1	1	0	0	0	0	0	0	0		1
96	2	7	0	0	0	0	0	0	0	0	0	0	0	0	0	0	1	0	0	0	0	0	0	0	0	0	1	0	0	0	0	0	1	21	9	27	1	1	1	0	0	0	0	0	0	0		1
97	2	6	0	0	0	0	0	0	0	0	0	0	0	0	0	0	1	0	0	0	0	0	0	0	0	0	0	0	1	0	0	0	1	23	11	13	1	1	1	0	0	0	0	0	0	0		1
98	1	6	0	0	0	0	0	1	0	0	0	0	0	0	0	0	0	0	0	0	0	0	0	0	0	0	0	0	0	0	0	0	1	4	4	14	3	1	1	0	0	0	0	0	0	0		6
99	1	7	0	0	0	0	0	0	0	0	0	0	0	0	0	0	0	0	0	0	0	0	0	0	0	1	0	0	0	0	1	0	1	20	8	27	3	1	1	0	0	0	0	0	0	0		6
100	2	7	0	0	0	0	0	0	0	0	0	0	1	0	0	0	0	0	0	0	0	0	0	0	0	0	0	0	0	0	0	0	1	9	9	46	5	2	0	0	0	0	0	0	1	0		8
101	2	7	0	0	0	0	0	0	0	0	0	0	0	0	0	0	0	0	0	0	0	0	0	0	0	1	0	0	0	0	0	0	1	20	8	13	1	1	1	0	0	0	0	0	0	0		1
102	1	6	0	0	0	0	0	0	0	0	0	1	0	0	0	0	0	0	0	0	0	0	0	0	0	0	0	0	0	1	0	0	1	24	12	28	2	1	1	0	0	0	0	0	0	0		6
103	2	7	0	0	0	0	0	0	0	0	0	1	0	0	0	0	0	0	0	0	0	0	0	0	0	0	0	0	1	0	0	0	1	8	8	24	2	1	1	1	1	0	0	0	0	0		3
104	2	6	0	0	0	0	0	0	1	0	0	0	0	0	0	0	0	0	0	0	0	0	0	0	0	0	0	0	0	0	0	0	1	5	5	23	7	2	1	0	0	0	0	0	0	0		1
105	2	7	0	0	0	0	0	0	0	0	0	0	1	0	0	0	0	0	0	0	0	0	0	0	0	0	0	0	0	0	1	0	1	9	9	14	1	1	1	0	0	0	0	0	0	0		1
106	1	5	0	0	0	0	0	0	0	0	1	0	0	0	0	0	0	0	0	0	0	1	0	0	0	0	0	0	0	0	0	0	1	16	4	1	1	1	1	0	0	1	0	0	0	0		5
107	1	6	0	0	0	0	0	0	0	0	0	0	0	0	0	0	1	0	0	0	0	0	0	0	0	0	0	1	0	0	0	0	1	22	10	23	2	2	1	0	0	0	0	0	0	0		1
108	1	4	0	0	0	0	0	0	0	0	0	0	0	0	0	0	0	0	0	1	0	0	0	0	0	0	0	0	0	0	0	0	1	14	2	23	1	1	1	0	0	0	0	0	0	0		6
109	2	7	0	0	0	0	0	0	0	0	0	0	1	0	0	0	0	0	0	0	0	0	0	0	0	0	0	0	1	0	0	0	1	23	11	28	2	1	1	0	0	0	0	0	0	0		5
110	2	3	0	1	0	0	0	0	0	0	0	0	0	0	0	0	0	0	0	1	0	0	0	0	0	0	0	0	0	0	0	0	1	14	2	12	5	2	1	0	1	0	0	0	0	0		2
111	1	5	0	0	0	0	0	0	0	0	0	0	0	0	0	0	0	0	0	0	0	1	1	0	0	0	0	0	0	0	0	0	1	16	4	1	2	1	1	0	0	0	0	0	0	0		6
112	1	5	0	0	1	0	0	0	0	0	0	0	0	0	0	0	0	0	0	0	0	0	0	1	0	0	0	0	0	0	0	0	1	1	1	13	1	1	1	0	0	0	0	0	0	0		1
113	1	7	0	0	0	0	0	0	0	0	0	0	0	1	0	0	0	0	0	0	0	0	0	0	0	0	0	0	0	0	0	0	1	10	10	8	5	1	1	0	0	0	0	0	0	0		6
114	1	4	0	0	0	0	0	0	0	0	0	0	0	0	0	0	0	0	1	0	0	1	0	0	0	0	0	0	0	0	0	0	1	13	1	13	7	1	1	0	0	0	0	0	0	0		1
115	1	7	0	0	0	0	0	0	0	0	0	0	0	0	0	0	0	0	0	0	0	0	0	0	0	1	0	0	0	0	1	0	1	20	8	33	1	1	1	0	0	0	0	0	0	0		1
116	2	5	0	0	0	0	0	0	0	1	0	0	0	0	0	0	0	0	0	0	0	0	0	0	0	0	0	0	0	0	0	0	1	6	6	14	1	1	1	0	0	0	0	0	0	0		1
117	1	7	0	0	0	0	0	0	0	0	0	0	0	0	0	0	1	0	0	0	0	0	0	0	1	0	0	0	0	0	0	0	1	19	7	27	5	1	1	1	1	0	0	0	0	0		1
118	1	6	0	0	0	0	0	0	0	0	0	0	0	0	0	0	0	0	0	0	0	0	0	1	0	0	1	0	0	0	0	0	1	21	9	28	1	1	1	0	0	0	0	0	0	0		6
119	1	5	0	0	0	1	0	1	0	0	0	0	0	0	0	0	0	0	0	0	0	0	0	1	0	0	0	0	0	0	0	0	1	2	2	41	3	2	1	0	0	0	0	0	0	0		5
120	1	4	0	1	0	0	0	0	0	0	0	0	0	0	0	0	0	0	1	0	0	0	0	0	0	0	0	0	0	0	0	0	1	13	1	23	1	1	1	0	0	0	0	0	0	0		1
121	2	6	0	0	0	0	0	0	0	1	0	0	1	0	1	0	0	0	1	0	0	0	0	0	0	0	0	0	0	0	0	0	1	9	9	17	4	2	1	0	0	0	0	0	0	0		2
122	1	5	0	0	0	0	0	0	0	0	0	0	0	0	0	0	0	0	0	0	1	0	0	0	0	0	0	0	0	0	0	0	1	15	3	11	1	1	1	0	0	0	0	0	0	0		6
123	1	5	0	0	0	0	0	1	0	0	0	0	0	0	0	0	0	0	0	0	0	0	0	0	1	0	0	0	0	0	0	0	1	19	7	40	4	1	1	0	0	0	0	0	0	0		1
124	2	6	0	0	0	0	1	0	0	0	0	0	1	0	0	0	0	0	0	0	0	0	0	0	0	0	0	0	0	0	0	0	1	9	9	14	2	1	1	0	0	0	0	0	0	0		1
125	2	7	0	0	0	0	0	0	0	0	0	0	0	0	0	0	0	0	0	0	0	0	1	0	0	0	0	0	0	0	0	0	1	17	5	13	3	1	1	0	0	0	0	0	0	0		6
126	2	7	0	0	0	0	0	0	0	0	0	0	1	0	1	0	1	0	0	0	0	0	0	0	0	0	0	0	0	0	0	0	1	11	11	14	6	1	1	0	0	0	0	0	0	0		1
127	2	7	0	0	0	0	0	0	0	0	0	0	0	0	0	0	1	0	0	0	0	0	0	0	0	0	0	0	1	0	0	0	1	23	11	14	1	1	1	0	0	0	0	0	0	0		1
128	2	5	0	1	0	0	0	1	0	0	0	0	0	0	0	0	0	0	0	0	0	0	0	0	0	0	0	0	0	0	0	0	1	4	4	4	1	2	1	0	0	0	0	0	0	0		1
129	1	7	0	0	0	0	0	0	0	0	0	0	0	0	0	0	0	0	0	0	0	0	0	1	0	0	0	1	0	0	0	0	1	18	6	23	1	1	1	0	0	0	0	0	0	0		6
130	1	4	0	1	0	0	1	0	0	0	0	0	0	0	0	0	0	0	0	0	0	0	0	0	0	0	0	0	0	0	0	0	1	3	3	34	2	1	1	0	0	0	0	0	0	0		5
131	1	6	0	0	0	0	0	1	0	0	0	0	0	0	0	0	0	0	0	0	0	0	0	0	0	0	0	0	0	0	0	0	1	4	4	13	1	1	1	0	0	0	0	0	0	0		6
132	1	6	0	0	0	0	0	0	0	0	0	0	1	0	0	0	0	0	0	0	0	0	1	0	0	0	0	0	0	0	0	0	1	9	9	11	1	1	1	0	0	0	0	0	0	0		6
133	2	6	0	0	0	0	0	0	0	0	0	0	1	0	0	0	0	0	0	0	0	0	0	0	0	0	0	0	0	0	0	0	1	9	9	23	2	1	1	0	0	0	0	0	0	0		1
134	1	7	0	0	0	0	0	0	0	0	0	0	0	1	0	0	0	0	0	0	0	0	0	0	0	0	0	0	0	0	0	0	1	10	10	11	2	1	1	0	0	0	0	0	0	0		6
135	2	7	0	0	1	0	0	0	0	0	0	0	1	0	0	0	0	0	0	0	0	0	0	1	0	0	0	0	0	0	0	0	1	9	9	1	1	1	1	0	0	0	0	0	0	0		3
136	1	5	0	0	0	0	0	0	0	0	0	0	0	0	0	0	0	0	1	0	1	0	0	0	0	0	0	0	0	1	0	0	1	24	12	28	2	1	1	0	0	0	0	0	0	0		1
137	1	6	0	0	0	0	0	0	0	0	0	0	0	0	0	0	1	0	0	0	0	0	0	0	0	0	0	0	1	0	0	0	1	23	11	3	3	2	0	0	1	0	0	0	0	0		8
138	2	7	0	0	0	0	0	0	0	0	0	0	0	0	0	0	0	0	0	0	0	0	0	0	0	0	1	0	0	0	0	0	1	21	9	14	1	1	1	0	1	0	0	0	0	0		1
139	2	6	0	0	0	0	0	0	0	1	0	0	0	0	0	0	0	0	0	0	1	0	0	0	0	0	0	0	1	0	0	0	1	15	3	12	1	1	1	0	0	0	0	0	0	0		1
140	1	6	0	0	0	0	0	0	0	0	0	0	0	0	0	0	0	0	0	0	0	0	1	0	0	0	0	0	1	0	0	0	1	23	11	17	3	2	1	0	0	0	0	0	0	0		1
141	1	5	0	0	0	0	0	0	0	1	0	0	1	0	0	0	0	0	0	0	0	0	0	0	0	0	0	0	0	0	0	0	1	6	6	12	4	2	1	0	0	0	0	0	0	0		6
142	2	6	0	0	0	0	0	0	0	0	0	0	0	0	0	1	0	0	0	0	0	0	0	0	0	0	0	0	0	0	0	0	1	12	12	12	1	1	1	0	0	0	0	0	0	0		6
143	2	4	0	0	0	0	0	0	0	0	0	0	0	0	0	0	0	0	0	1	0	0	0	0	0	0	0	0	0	0	0	0	1	14	2	12	3	1	1	0	0	0	0	0	0	0		1
144	1	7	0	0	0	0	0	0	0	0	0	0	0	0	0	0	0	0	0	0	0	0	0	0	0	0	0	0	1	0	1	0	1	23	11	18	7	2	1	0	0	0	0	0	0	0		5
145	1	5	0	0	0	0	0	1	0	0	0	0	0	0	0	0	0	0	1	0	0	0	0	0	0	0	0	0	0	0	0	0	1	13	1	14	1	1	1	0	0	0	0	0	0	0		1
146	2	4	0	0	0	0	0	0	0	0	0	0	0	0	0	1	0	0	0	0	0	0	0	1	0	0	0	0	0	0	0	0	1	18	6	13	1	1	1	0	0	0	1	0	0	0		1
147	2	7	0	0	0	0	0	0	0	0	0	0	0	0	0	0	0	0	0	0	0	0	0	0	0	0	0	0	0	1	0	0	1	24	12	43	1	1	1	0	0	0	0	0	0	0		2
148	1	6	0	0	0	0	0	0	0	1	0	1	0	0	0	0	0	0	0	0	0	0	0	0	0	0	0	0	0	0	0	0	1	6	6	40	1	1	1	0	0	0	0	0	0	0		5
149	2	6	0	0	0	0	0	0	0	0	0	1	0	0	0	0	0	0	0	1	0	0	0	0	0	0	0	0	0	0	0	0	1	8	8	1	1	1	1	0	0	0	0	0	0	0		1
150	2	4	0	1	0	1	0	0	0	0	0	0	0	0	0	0	0	0	0	0	0	0	0	0	0	0	0	0	0	0	0	0	1	2	2	26	4	1	1	0	0	0	0	0	0	0		2
151	1	7	0	0	0	0	0	0	0	0	0	0	0	0	0	0	1	0	0	0	0	0	0	0	0	0	0	0	1	0	0	0	1	23	11	27	1	1	1	0	0	0	0	0	0	0		6
152	2	7	0	0	0	0	1	0	0	0	0	0	0	0	0	0	0	0	0	0	0	0	0	0	0	0	0	0	0	0	0	0	1	3	3	13	1	1	1	0	0	0	0	0	0	0		1
153	1	7	0	0	0	0	0	0	0	0	0	0	0	0	0	0	1	0	0	0	0	0	0	0	0	0	0	0	0	1	0	0	1	24	12	21	4	1	1	0	0	1	1	0	0	0		3
154	2	6	0	0	0	0	1	0	0	1	0	0	0	0	0	0	0	0	0	0	0	0	0	0	0	0	1	0	0	0	0	0	1	3	3	9	3	2	1	0	0	0	0	0	0	0		1
155	1	6	0	0	1	0	0	0	0	0	0	0	0	0	0	0	0	0	0	0	0	0	0	0	0	0	1	0	0	0	0	0	1	1	1	23	1	1	1	0	0	0	0	0	0	0		6
156	2	5	0	0	0	0	0	0	1	0	0	0	0	0	0	0	0	1	1	0	0	0	0	0	0	0	0	0	0	0	0	0	1	13	1	27	3	1	1	0	0	0	0	0	0	0		1
157	2	7	0	0	0	0	0	0	1	0	0	0	0	0	0	0	0	0	0	0	0	0	0	0	0	0	0	0	0	0	0	0	1	5	5	21	3	1	1	0	0	0	0	0	0	0		1
158	2	5	0	0	0	1	0	0	0	0	0	0	0	0	0	0	0	0	0	0	0	0	0	0	0	0	0	0	0	0	0	0	1	2	2	10	4	2	1	0	0	0	0	0	0	0		1
159	2	7	0	0	0	0	0	0	0	0	0	0	0	1	0	0	0	0	0	0	0	0	0	0	0	0	0	0	0	0	0	0	1	10	10	4	7	2	1	0	0	0	0	0	0	0		2
160	2	5	0	0	0	0	0	0	0	0	0	1	0	0	1	0	0	0	0	0	0	0	0	0	0	0	0	0	0	0	0	0	1	8	8	9	1	2	1	0	0	0	0	0	0	0		1
161	1	5	0	1	0	0	0	0	0	0	0	0	0	0	0	0	0	0	0	1	0	0	0	0	0	0	0	0	0	0	0	0	1	14	2	13	3	1	1	0	0	0	0	0	0	0		1
162	2	6	0	0	0	0	0	0	0	0	0	0	0	1	0	0	0	0	0	0	0	0	0	0	0	0	0	0	0	0	0	0	1	10	10	21	3	2	1	0	0	0	0	0	0	0		1
163	1	6	0	0	0	0	0	0	1	0	0	0	0	0	0	0	0	0	0	0	1	0	0	0	0	1	0	0	0	0	0	0	1	20	8	26	1	1	1	0	0	0	0	0	0	0		3
164	2	7	0	0	0	0	0	0	0	0	1	0	0	0	0	0	0	0	0	0	0	0	0	0	0	0	0	0	0	0	0	0	1	7	7	13	1	1	1	0	0	0	0	0	0	0		3
165	2	7	0	0	0	0	0	1	0	0	0	0	0	0	0	0	0	0	0	0	0	0	0	0	0	0	0	0	0	0	0	0	1	4	4	47	5	1	1	0	0	0	0	0	0	0		1
166	2	7	0	0	0	0	0	0	0	0	0	0	0	0	0	0	0	0	0	0	0	0	0	0	0	1	0	0	0	0	0	0	1	20	8	1	4	2	1	0	0	0	0	0	0	0		3
167	2	7	0	0	0	0	0	0	0	0	0	0	0	0	0	0	0	0	0	0	0	0	0	0	0	0	1	0	0	0	0	0	1	21	9	14	3	1	1	0	0	0	0	0	0	0		1
168	1	4	0	0	1	0	0	0	0	0	1	0	0	0	0	0	0	0	0	0	1	0	0	0	0	0	0	0	0	0	0	0	1	1	1	34	1	1	1	0	0	0	0	0	0	0		6
169	2	6	0	0	1	0	0	0	0	0	0	0	0	0	0	0	0	0	0	0	0	1	0	0	0	0	0	0	0	0	0	0	1	16	4	20	4	2	1	0	0	0	0	0	0	0		1
170	1	7	0	0	0	0	0	0	0	0	0	0	0	0	0	1	0	0	0	0	0	0	0	0	0	0	0	0	0	0	1	0	1	12	12	47	3	1	1	0	0	0	0	0	0	0		6
171	1	7	0	0	0	0	0	0	0	0	0	0	0	0	0	0	0	0	0	0	0	0	0	0	0	0	0	0	0	1	0	0	1	24	12	12	1	1	1	0	0	0	0	0	0	0		1
172	1	6	0	0	0	0	0	0	0	0	0	0	0	1	0	0	0	0	0	0	0	0	0	0	0	0	0	0	0	0	0	0	1	10	10	14	1	1	1	0	0	0	0	0	0	0		6
173	2	7	0	0	0	0	0	0	0	1	0	1	0	0	0	0	0	0	0	0	0	0	0	0	0	0	0	0	0	0	0	0	1	8	8	23	3	1	1	0	0	0	0	0	0	0		1
174	1	7	0	0	0	0	0	0	0	0	0	0	0	0	0	0	1	0	0	0	0	0	0	0	0	0	0	0	1	0	0	0	1	23	11	43	1	1	1	0	0	0	0	0	0	0		1
175	2	7	0	0	0	0	0	0	0	0	0	0	0	0	1	0	0	0	0	0	0	0	0	0	0	0	0	0	0	0	0	0	1	11	11	14	1	1	1	0	0	0	0	0	0	0		1
176	1	7	0	0	0	0	0	0	0	0	0	0	1	0	0	0	0	0	0	0	0	0	0	0	0	0	0	0	0	0	0	0	1	9	9	41	7	2	1	0	0	0	0	0	0	0		6
177	2	6	0	0	0	0	0	0	0	0	1	0	0	0	0	0	0	0	0	0	0	0	0	0	0	0	0	1	0	0	0	0	1	7	7	13	4	1	1	0	0	0	0	0	0	0		1
178	2	7	0	0	0	1	1	0	0	0	0	0	0	0	1	0	0	0	0	0	0	0	0	0	0	0	0	0	0	0	0	0	1	2	2	27	1	1	1	0	0	0	0	0	0	0		5
179	1	5	0	0	1	0	0	0	0	0	0	0	0	0	0	0	0	0	0	0	1	0	0	0	0	0	0	0	0	0	0	0	1	15	3	13	3	1	1	0	0	0	0	0	0	0		1
180	2	7	0	0	0	0	0	1	0	0	0	0	0	0	0	0	0	1	0	0	0	0	0	0	0	0	0	0	0	0	0	0	1	4	4	13	1	1	1	0	0	0	0	0	0	0		1
181	2	7	0	0	0	0	0	0	0	0	0	0	0	1	0	0	0	0	0	0	0	0	0	0	0	1	0	0	0	0	0	0	1	20	8	8	4	2	1	0	0	0	0	0	0	0		1
182	2	7	0	0	0	0	0	0	0	0	0	0	0	0	0	1	0	0	0	0	0	0	0	0	0	0	0	0	0	0	0	0	1	12	12	31	3	2	1	0	0	0	0	0	0	0		1
183	2	6	0	0	0	0	0	1	0	0	0	0	0	0	0	0	0	0	0	0	0	0	0	0	0	0	0	0	0	0	0	0	1	4	4	13	1	1	1	0	0	0	0	0	0	0		1
184	2	7	0	0	0	0	0	0	0	0	1	0	0	0	0	0	0	0	0	0	0	0	0	0	0	0	0	0	0	0	0	0	1	7	7	27	1	1	1	0	1	0	0	0	0	0		3
185	2	7	0	0	0	0	0	0	0	0	0	0	0	0	1	0	1	0	0	0	0	0	0	0	0	0	0	0	0	0	0	0	1	11	11	22	3	2	1	0	0	0	0	0	0	0		1
186	2	5	0	0	0	0	0	0	0	1	0	0	0	0	0	0	0	0	0	0	0	0	0	0	0	1	0	0	0	0	0	0	1	20	8	23	3	1	1	0	0	0	0	0	0	0		1
187	2	7	0	0	0	0	0	0	0	0	0	0	0	0	0	0	1	0	0	0	0	0	0	0	0	1	0	0	0	0	1	0	1	20	8	41	3	2	1	0	0	0	0	0	0	0		1
188	2	7	0	0	0	0	0	0	0	0	0	0	0	0	0	0	0	0	0	0	0	0	0	0	0	0	0	0	1	0	0	0	1	23	11	42	6	2	1	1	1	0	0	0	0	0		1
189	1	5	0	0	0	0	1	0	0	0	0	0	0	0	0	0	0	0	0	0	0	0	0	0	0	0	0	0	0	0	0	0	1	3	3	47	3	1	1	0	0	0	0	0	0	0		5
190	2	6	0	0	0	0	0	0	0	0	0	0	0	0	0	0	1	0	0	0	0	0	0	1	0	0	0	0	0	0	0	0	1	18	6	12	3	2	1	0	0	0	0	0	0	0		1
191	1	6	0	0	0	1	0	0	0	0	0	0	0	0	0	0	0	0	0	0	0	1	0	0	0	0	0	0	0	0	0	0	1	2	2	27	1	1	1	0	0	0	0	0	0	0		1
192	1	5	0	0	0	0	0	0	1	0	0	0	0	0	0	0	0	0	0	0	0	0	0	0	0	0	0	0	0	0	0	0	1	5	5	11	1	1	1	0	0	0	0	0	0	0		1
193	1	5	0	0	0	0	0	0	0	0	0	0	0	0	0	0	0	0	0	0	0	1	0	0	0	0	0	0	0	0	0	0	1	16	4	23	3	1	1	0	0	0	0	0	0	0		6
194	1	6	0	0	0	0	0	0	0	0	0	1	0	0	0	0	0	0	0	0	0	0	0	0	0	0	0	1	0	0	0	0	1	8	8	13	1	1	1	0	0	0	0	0	0	0		6
195	1	6	0	0	0	0	0	0	0	0	0	0	0	1	0	0	0	0	0	0	0	0	0	0	0	0	0	0	0	0	0	0	1	10	10	11	3	1	0	0	0	0	0	0	1	0		1
196	1	6	0	0	0	0	0	0	0	0	0	0	0	0	0	0	0	0	0	0	0	0	0	0	0	0	0	0	0	1	0	0	1	24	12	23	2	1	0	0	0	0	0	0	1	0		1
197	1	6	0	0	0	1	0	0	0	0	0	0	0	0	0	0	0	0	0	0	0	0	0	0	0	0	0	0	0	0	0	0	1	2	2	1	1	1	1	0	0	0	0	0	0	0		6
198	1	5	0	0	0	0	0	0	0	1	0	0	0	0	0	0	0	0	1	0	0	0	0	0	0	0	0	0	0	0	0	0	1	6	6	13	3	1	1	1	0	0	0	0	0	0		1
199	2	7	0	0	0	0	1	0	0	0	0	0	0	0	0	0	0	0	0	0	0	1	0	0	0	0	0	0	0	0	0	0	1	3	3	22	1	2	1	0	1	0	0	0	0	0		1
200	2	6	0	0	0	0	0	0	0	0	0	0	1	0	1	0	0	0	0	0	0	1	0	0	0	0	0	0	0	0	0	0	1	16	4	24	2	1	1	0	0	0	0	0	0	0		1
201	1	6	0	0	0	0	1	0	0	0	0	0	0	0	0	0	0	0	0	0	0	0	0	0	0	0	0	0	0	0	0	0	1	3	3	13	3	1	1	0	0	0	0	0	0	0		6
202	1	6	0	0	0	0	0	0	0	0	0	0	0	1	0	0	0	0	0	0	0	0	0	0	1	0	0	0	0	0	0	0	1	19	7	37	5	2	1	0	0	0	0	0	0	0		6
203	1	6	0	0	0	0	0	0	0	0	0	0	0	0	0	0	0	0	0	0	0	0	1	0	0	0	0	0	0	0	1	0	1	17	5	23	1	1	1	0	0	0	0	0	0	0		1
204	2	7	0	0	0	0	0	0	0	0	0	0	0	0	1	0	0	0	0	0	0	0	0	0	0	0	0	0	0	0	0	0	1	11	11	1	3	1	1	0	0	0	0	0	0	0		1
205	2	6	0	0	0	0	0	0	0	0	0	0	0	0	1	0	0	0	0	0	0	0	0	0	0	0	0	0	0	0	0	0	1	11	11	27	1	1	1	0	0	0	0	0	0	0		1
206	1	5	0	0	0	0	0	0	0	0	0	0	0	0	0	0	0	0	0	0	0	0	0	1	0	1	0	0	0	0	0	0	1	20	8	26	4	1	1	0	0	0	0	0	0	0		5
207	2	7	0	0	0	0	1	0	0	0	0	0	0	0	0	0	0	0	0	0	0	0	0	0	1	0	0	0	0	0	0	0	1	19	7	23	4	1	1	0	0	0	0	0	0	0		1
208	1	7	0	0	0	0	0	0	1	0	0	0	0	0	0	0	0	0	0	0	0	0	0	0	0	0	0	0	0	0	0	0	1	5	5	13	1	1	1	0	0	0	0	0	0	0		6
209	2	7	0	0	0	0	0	0	0	0	0	0	0	0	0	0	0	0	0	0	0	0	0	0	0	1	0	0	0	1	0	0	1	20	8	44	2	2	1	0	0	0	0	0	0	0		1
210	2	7	0	0	0	0	0	0	0	0	0	0	0	0	1	0	0	0	0	0	0	0	0	0	0	1	0	0	0	0	0	0	1	20	8	13	1	1	1	0	0	0	0	0	0	0		1
211	1	5	0	0	0	1	0	0	0	0	0	0	0	0	0	0	0	0	0	0	0	0	1	0	0	0	0	0	0	0	0	0	1	17	5	26	3	1	1	0	0	0	0	0	0	0		6
212	1	6	0	0	0	0	0	0	0	0	0	0	0	1	0	0	0	0	0	0	0	0	0	0	0	0	0	0	0	1	0	0	1	24	12	23	1	1	1	0	0	0	0	0	0	0		6
213	2	7	0	1	0	0	0	0	0	0	0	1	0	0	0	0	0	0	0	0	0	0	0	1	0	0	0	0	0	0	0	0	1	8	8	25	2	2	1	0	0	0	0	0	0	0		8
214	2	7	0	0	0	0	0	0	0	1	0	0	0	0	1	0	0	0	0	0	0	0	0	0	0	0	0	0	0	0	1	0	1	6	6	27	1	1	1	0	0	0	0	0	0	0		1
215	1	6	0	0	0	0	0	1	0	0	0	1	0	0	0	0	0	0	0	0	0	0	0	0	0	0	0	0	0	0	0	0	1	4	4	1	1	1	1	0	0	0	0	0	0	0		5
216	2	7	0	0	0	0	0	0	0	0	0	0	0	0	1	0	1	0	0	0	0	0	0	0	0	0	0	0	0	0	0	0	1	11	11	23	1	1	1	0	1	0	0	0	0	0		1
217	1	6	0	0	0	0	0	0	0	0	0	0	0	1	0	1	1	0	0	0	0	0	0	0	0	0	0	0	0	0	0	0	1	12	12	13	1	1	1	0	0	0	0	0	0	0		5
218	2	7	0	0	0	0	0	0	0	0	0	0	0	1	0	0	0	0	0	0	0	0	0	0	0	0	0	0	0	1	0	0	1	10	10	13	1	1	1	0	0	0	0	0	0	0		1
219	1	5	0	0	0	0	0	0	0	0	0	0	0	0	0	0	0	0	0	0	0	0	0	0	0	1	0	0	0	0	0	0	1	20	8	23	1	1	1	0	0	0	0	0	0	0		5
220	1	6	0	0	0	0	0	0	0	0	0	0	1	0	0	1	0	0	0	0	0	0	0	0	0	0	0	0	0	0	0	0	1	12	12	14	1	1	1	0	0	0	0	0	0	0		6
221	2	7	0	0	0	0	0	0	0	0	0	0	0	1	0	0	0	0	0	0	0	0	0	0	0	0	0	0	0	0	0	0	1	10	10	40	4	1	1	0	0	0	0	0	0	0		1
222	1	5	0	0	1	0	1	0	0	1	0	0	0	0	0	0	0	0	0	0	0	0	0	0	0	0	0	0	0	0	0	0	1	6	6	44	2	2	1	0	0	0	0	0	0	0		6
223	1	7	0	0	0	0	0	0	0	0	0	0	0	0	0	0	0	0	0	0	0	0	0	0	0	0	0	1	0	0	1	0	1	22	10	13	3	1	1	0	0	0	0	0	0	0		6
224	1	6	0	0	0	0	0	0	0	0	0	0	0	0	1	0	0	0	1	0	0	0	0	0	0	0	0	0	0	0	0	0	1	11	11	14	1	1	1	0	0	0	0	0	0	0		5
225	2	7	0	0	0	0	0	0	0	0	0	0	0	0	1	0	0	0	0	0	0	0	0	0	0	0	1	0	0	0	0	0	1	11	11	13	3	1	1	0	0	0	0	0	0	0		1
226	2	5	0	0	0	0	0	0	0	0	1	0	0	0	0	1	0	0	0	0	0	0	0	0	0	0	1	0	0	0	0	0	1	12	12	22	1	2	1	0	0	0	0	0	0	0		1
227	1	7	0	0	0	0	0	0	0	0	0	1	0	1	0	0	0	0	0	0	0	0	0	0	0	0	0	0	0	0	0	0	1	10	10	13	1	1	1	0	0	0	0	0	0	0		5
228	2	6	0	0	0	0	0	0	0	0	0	0	0	0	0	0	0	0	0	0	1	0	0	0	0	0	0	0	0	0	0	0	1	15	3	13	1	1	1	0	0	0	0	0	0	0		1
229	2	6	0	1	0	0	0	0	0	0	0	0	0	0	0	0	0	0	0	0	1	0	0	0	0	0	0	0	0	0	0	0	1	15	3	22	3	2	1	1	0	0	0	0	0	0		1
230	1	4	0	1	0	0	0	0	1	0	0	0	0	0	0	0	0	0	0	0	0	0	0	0	0	0	0	0	0	0	0	0	1	5	5	28	3	1	1	0	0	0	0	0	0	0		6
231	1	6	0	0	0	0	0	0	0	0	0	0	0	1	0	0	0	0	0	0	0	0	0	0	0	0	0	0	0	0	0	0	1	10	10	13	3	1	1	0	0	0	0	0	0	0		6
232	1	7	0	0	0	0	0	0	0	0	0	0	0	0	0	0	0	0	0	0	0	0	0	0	0	0	1	0	0	0	0	0	1	21	9	27	1	1	1	0	0	0	0	0	0	0		6
233	1	6	0	0	0	0	0	0	0	0	0	0	0	0	0	0	0	0	0	1	0	0	0	0	0	1	0	1	0	0	0	0	1	14	2	5	2	2	1	0	0	0	0	0	0	0		6
234	1	4	0	0	0	0	0	0	0	0	0	0	0	0	0	0	0	0	0	0	0	0	0	1	0	0	1	0	0	0	0	0	1	21	9	13	1	1	1	0	0	0	0	0	0	0		6
235	2	7	0	0	0	0	0	0	0	0	0	0	0	0	1	0	0	0	0	0	0	0	0	0	0	0	0	0	0	0	1	0	1	11	11	27	1	1	1	0	0	0	0	0	0	0		1
236	1	7	0	0	0	0	0	0	0	0	0	0	0	0	0	0	0	0	0	0	0	0	0	0	0	0	0	0	1	0	0	0	1	23	11	11	3	2	1	0	0	0	0	0	0	0		6
237	2	7	0	0	0	0	0	0	0	0	1	0	0	1	0	0	1	0	0	0	1	0	0	0	0	0	0	0	0	0	0	0	1	7	7	42	4	1	1	1	1	0	0	0	0	0		1
238	2	7	0	0	0	0	0	0	0	0	0	0	0	0	0	0	0	0	0	0	0	0	0	0	0	0	0	0	1	0	1	0	1	23	11	13	2	1	1	0	0	0	0	0	0	0		1
239	2	7	0	0	0	0	0	0	0	0	0	0	0	0	0	1	0	0	0	0	0	0	0	0	0	0	0	0	0	0	0	0	1	12	12	13	4	1	1	0	0	0	0	0	0	0		1
240	2	7	0	0	0	0	1	0	0	0	0	0	0	1	0	0	0	0	0	0	0	0	0	0	0	0	0	0	0	0	1	0	1	10	10	13	1	1	1	0	0	0	0	0	0	0		3
241	1	7	0	0	0	0	0	0	0	0	0	0	0	1	0	0	1	0	0	0	0	0	0	0	0	0	0	0	0	0	0	0	1	10	10	18	3	2	1	0	0	0	0	0	0	0		3
242	1	6	0	0	0	0	0	0	0	1	0	0	0	0	0	1	0	0	0	0	0	0	0	0	0	0	0	1	0	0	0	0	1	22	10	28	2	1	1	0	0	0	0	0	0	0		5
243	1	6	0	0	0	0	0	0	0	0	0	0	0	0	0	0	0	0	0	0	0	0	0	0	1	0	0	0	0	0	0	0	1	19	7	13	1	1	1	0	0	0	0	0	0	0		1
244	1	7	0	0	0	0	0	0	0	0	0	0	0	0	0	0	0	0	0	0	0	0	0	0	0	0	1	1	0	0	0	0	1	21	9	13	1	1	1	0	0	0	0	0	0	0		3
245	1	6	0	0	0	0	0	0	0	0	0	0	0	0	0	0	0	0	0	0	0	0	1	0	1	0	0	0	0	0	0	0	1	19	7	13	3	1	1	0	0	0	0	0	0	0		6
246	1	7	0	0	0	0	0	0	0	0	0	0	0	0	0	0	0	0	0	0	0	0	0	0	0	0	0	1	0	0	1	0	1	22	10	27	3	1	1	0	0	0	0	0	0	0		6
247	2	7	0	0	0	0	0	0	0	0	0	0	0	0	0	0	0	0	0	0	0	0	0	0	0	0	0	1	0	0	0	0	1	22	10	29	3	1	1	0	0	0	0	0	0	0		1
248	2	6	0	0	0	0	0	0	0	0	0	0	0	0	1	0	0	0	0	0	0	0	0	0	0	0	0	0	0	0	0	0	1	11	11	27	1	1	0	0	0	0	0	0	1	0		1
249	1	7	0	0	0	0	0	1	0	0	0	0	0	0	0	0	0	0	0	0	0	0	0	0	0	0	0	0	0	0	0	0	1	4	4	22	1	2	1	0	0	0	0	0	0	0		6
250	2	6	0	0	0	0	0	1	0	0	0	0	0	0	0	0	0	0	0	0	0	0	0	0	1	0	0	0	0	0	0	0	1	4	4	14	1	1	1	0	0	0	0	0	0	0		1
251	1	4	0	1	0	0	0	0	1	0	1	0	0	0	0	0	0	0	0	0	1	0	0	0	0	0	0	0	0	0	0	0	1	5	5	13	1	1	1	0	0	0	0	0	0	0		6
252	1	7	0	0	0	0	0	0	0	0	0	0	1	0	0	0	0	0	0	0	0	0	0	0	0	0	0	0	1	0	0	0	1	23	11	13	3	1	1	0	0	0	0	0	0	0		6
253	1	6	0	0	0	0	1	0	0	0	0	0	0	0	0	0	0	0	0	0	0	0	0	1	0	0	0	0	0	0	0	0	1	18	6	26	3	1	1	0	0	0	0	0	0	0		1
254	1	6	0	0	0	0	0	0	0	0	0	0	0	0	0	0	0	0	0	0	0	0	0	0	0	1	0	0	0	0	1	0	1	20	8	4	1	2	1	0	0	0	0	0	0	0		5
255	2	7	0	0	0	0	0	1	0	0	0	0	0	0	0	0	0	0	0	0	0	0	0	1	0	0	0	0	0	0	0	0	1	4	4	33	1	1	1	0	0	0	0	0	0	0		2
256	2	7	0	0	0	0	0	0	0	0	0	0	0	0	0	0	0	0	0	0	0	0	0	0	0	0	0	0	1	0	1	0	1	23	11	26	4	1	1	0	0	0	0	0	0	0		1
257	2	7	0	0	0	0	0	0	0	0	0	0	0	0	0	0	0	1	0	1	0	0	0	0	0	0	0	0	0	0	0	0	1	14	2	13	1	1	1	0	0	0	0	1	0	0	zôÒÌo	2
258	2	5	0	0	0	0	0	0	0	0	0	0	0	0	0	0	0	0	0	0	1	0	0	0	0	0	0	1	0	0	1	0	1	22	10	12	1	1	1	0	0	0	0	0	0	0		1
259	1	5	0	0	0	0	0	0	0	0	0	1	0	0	0	0	0	0	0	0	0	0	0	0	0	0	0	0	0	1	0	0	1	24	12	27	4	1	1	0	0	0	0	0	0	0		6
260	1	5	0	0	0	0	0	0	0	0	0	0	0	0	0	0	0	0	0	0	0	0	0	1	0	1	0	0	0	0	0	0	1	18	6	27	4	1	1	0	0	0	0	0	0	0		6
261	2	7	0	0	0	0	0	0	0	0	0	0	0	0	0	1	0	0	0	0	0	0	0	0	0	0	0	0	0	0	1	0	1	12	12	8	4	2	1	0	0	0	0	0	0	0		1
262	2	7	0	0	0	0	0	0	0	0	1	0	0	0	0	0	1	0	0	0	0	0	0	0	0	0	0	0	0	1	0	0	1	7	7	11	3	2	1	0	0	0	0	0	0	0		1
263	2	7	0	0	0	0	0	0	0	0	0	0	0	0	0	0	1	0	0	0	0	0	0	0	0	0	0	0	0	1	0	0	1	24	12	15	5	2	1	0	0	0	0	0	0	0		5
264	1	6	0	0	0	0	0	0	0	0	0	0	0	0	0	0	0	0	0	0	0	0	0	0	0	0	0	0	0	1	0	0	1	24	12	27	1	1	1	0	0	0	0	0	0	0		1
265	2	7	0	0	0	0	0	0	0	0	0	0	0	0	0	1	0	0	0	0	0	0	0	0	0	0	0	0	0	0	0	0	1	12	12	12	1	1	1	0	0	0	0	0	0	0		1
266	2	6	0	0	0	0	0	0	0	0	0	0	0	0	0	0	0	0	0	0	0	0	0	0	0	1	0	0	0	0	0	0	1	20	8	1	1	1	1	0	0	0	0	0	0	0		1
267	1	7	0	0	0	0	0	0	0	0	0	0	0	0	0	0	0	0	0	0	0	0	1	0	0	0	1	0	0	0	0	0	1	17	5	27	3	1	1	0	0	0	0	0	0	0		6
268	2	7	0	0	0	0	0	0	0	0	0	0	0	0	0	0	1	0	0	0	0	0	0	0	0	0	0	1	0	0	0	0	1	22	10	12	1	2	1	0	0	0	0	0	0	0		1
269	2	7	0	0	0	0	0	0	0	0	0	0	0	0	1	0	0	0	0	0	0	0	0	0	0	0	0	0	0	0	1	0	1	11	11	13	4	1	1	0	0	0	0	0	0	0		1
270	1	7	0	0	0	0	0	0	0	0	0	0	0	0	0	1	0	0	0	0	0	0	0	0	0	0	0	0	0	0	1	0	1	12	12	27	3	1	1	0	0	0	0	0	0	0		6
271	1	6	0	0	0	0	0	1	0	0	0	0	0	0	0	0	0	0	0	0	0	0	0	0	0	0	0	0	0	0	0	0	1	4	4	11	2	1	1	0	0	0	0	0	0	0		1
272	1	7	0	0	0	0	0	0	0	0	0	0	0	0	0	0	0	0	0	0	0	0	0	0	0	1	0	0	0	0	0	0	1	20	8	21	4	2	1	0	0	0	0	0	0	0		6
273	1	7	0	0	0	0	0	0	0	0	0	0	0	0	0	0	0	0	0	0	0	0	0	1	0	0	0	0	0	0	0	0	1	18	6	27	3	1	1	0	0	0	0	0	0	0		1
274	2	6	0	0	0	0	0	0	0	0	0	0	0	0	0	1	0	0	0	0	0	0	0	0	0	0	0	0	0	0	0	0	1	12	12	14	1	1	0	0	0	0	0	0	1	0		1
275	1	7	0	0	0	0	0	0	0	0	0	0	0	0	0	0	1	0	0	0	0	0	0	0	0	0	0	0	0	1	0	0	1	24	12	13	1	1	1	0	0	0	0	0	0	0		6
276	2	7	0	0	0	0	0	0	0	0	0	0	0	0	0	0	0	0	0	0	1	0	0	0	0	0	0	0	0	0	0	0	1	15	3	13	3	1	1	0	0	0	0	0	0	0		1
277	1	7	0	0	0	0	0	0	0	0	0	0	0	0	1	0	1	0	0	0	0	0	0	0	0	0	0	0	0	0	0	0	1	11	11	23	3	1	1	0	0	0	0	0	0	0		1
278	2	6	0	0	0	0	0	0	1	0	0	0	0	0	0	0	0	0	0	0	0	0	0	0	0	1	0	0	0	0	0	0	1	5	5	26	1	1	1	0	0	0	0	0	0	0		1
279	2	7	0	0	0	0	0	0	0	0	0	0	1	0	1	0	0	0	0	0	0	0	0	0	0	0	0	0	0	0	0	0	1	11	11	33	1	1	1	0	0	0	0	0	0	0		1
280	1	7	0	0	0	0	0	0	0	0	0	0	0	0	0	0	0	0	0	1	0	0	0	0	0	0	0	0	0	0	0	0	1	14	2	16	5	2	1	0	0	0	0	0	0	0		2
281	1	4	0	1	0	0	0	0	0	0	0	0	0	0	0	0	0	0	0	0	1	0	0	0	0	0	0	0	0	0	0	0	1	15	3	13	1	1	1	0	0	0	0	0	0	0		6
282	1	7	0	0	0	0	0	0	0	0	0	0	0	0	0	0	0	0	0	0	0	0	0	0	0	0	0	1	0	0	1	0	1	22	10	14	1	1	1	0	0	0	0	0	0	0		5
283	2	5	0	0	1	0	0	0	0	0	0	0	0	0	0	0	0	0	0	0	0	0	0	0	0	0	0	0	0	0	0	0	1	1	1	14	3	2	1	0	0	0	0	0	0	0		6
284	2	7	0	0	0	0	0	0	0	0	0	1	0	0	0	0	0	0	0	0	0	0	0	0	0	0	0	1	0	0	0	0	1	22	10	8	3	2	1	0	0	0	0	0	0	0		5
285	1	6	0	0	0	0	1	0	0	1	0	0	1	0	0	0	0	0	0	0	0	0	0	0	0	0	0	0	0	0	0	0	1	6	6	40	1	1	1	0	0	0	0	0	0	0		6
286	2	7	0	0	0	0	0	0	0	0	0	0	1	0	0	0	1	0	0	0	0	0	0	0	0	0	0	0	0	0	0	0	1	9	9	28	2	1	1	0	0	0	0	0	0	0		1
287	1	5	0	1	0	0	0	0	0	0	0	0	0	0	0	0	0	0	0	0	0	1	0	0	0	0	0	0	0	0	0	0	1	16	4	15	1	2	1	0	0	0	0	0	0	0		6
288	1	7	0	0	0	0	0	0	0	0	0	0	0	1	0	0	0	0	0	0	0	0	0	0	0	0	0	0	0	0	0	0	1	10	10	47	4	1	1	0	0	0	0	0	0	0		6
289	2	4	0	0	0	0	0	0	0	0	0	0	0	0	0	0	0	0	0	0	1	0	0	0	0	0	0	0	0	0	0	0	1	15	3	43	1	1	1	0	0	0	0	0	0	0		1
290	1	7	0	0	0	0	0	0	0	0	0	0	0	0	0	0	0	0	0	0	0	0	1	0	0	0	0	1	0	0	0	0	1	22	10	23	5	1	1	0	0	0	0	0	0	0		5
291	2	7	0	0	0	0	0	0	0	0	0	1	0	0	0	0	0	0	0	0	0	0	1	0	0	0	0	0	0	1	0	0	1	17	5	22	1	2	1	0	0	0	0	0	0	0		1
292	2	6	0	0	0	0	0	0	0	0	1	0	0	0	0	0	1	0	0	0	0	0	0	0	0	0	0	0	1	0	0	0	1	23	11	1	3	1	1	0	0	0	0	0	0	0		1
293	2	6	0	0	0	0	0	0	0	0	0	1	0	0	0	1	1	0	0	0	0	0	0	0	0	0	0	0	0	0	0	0	1	12	12	28	3	1	1	0	0	0	0	0	0	0		1
294	2	6	0	0	0	0	0	0	0	0	0	0	0	0	0	0	0	0	0	0	0	0	0	0	0	1	0	0	0	0	0	0	1	20	8	37	7	2	1	0	0	0	0	0	0	0		1
295	2	5	0	0	0	0	0	0	0	0	0	0	0	0	0	0	1	0	0	0	0	0	0	0	0	0	0	0	1	0	0	0	1	23	11	14	1	1	1	0	0	0	0	0	0	0		1
296	2	6	0	0	0	0	0	0	0	0	0	1	0	0	0	0	0	0	0	0	0	0	0	0	0	0	0	0	0	0	0	0	1	8	8	28	1	1	1	0	0	0	0	0	0	0		1
297	1	6	0	0	0	0	0	0	0	0	0	0	0	0	0	1	0	0	0	0	0	0	0	0	0	0	1	0	0	0	0	0	1	12	12	14	1	1	1	0	0	0	0	0	0	0		5
298	1	6	0	0	1	0	0	0	0	0	0	1	0	0	0	0	0	0	0	0	0	0	0	0	0	0	0	0	0	0	0	0	1	8	8	12	3	2	1	0	0	0	0	0	0	0		6
299	1	7	0	0	0	0	0	0	0	1	0	0	0	0	0	0	0	0	0	0	0	0	0	0	0	0	0	0	0	0	0	0	1	6	6	28	2	1	1	0	0	0	0	0	0	0		6
300	1	7	0	0	0	0	0	0	0	0	0	0	1	0	0	0	0	0	0	0	0	0	0	0	0	0	0	0	0	0	0	0	1	9	9	23	3	1	1	0	0	0	0	0	0	0		6
301	1	6	0	0	0	1	0	0	0	0	0	0	0	0	0	0	0	0	0	0	0	0	0	0	0	0	0	0	0	0	0	0	1	2	2	27	1	1	0	0	0	0	0	0	1	0		3
302	2	7	0	0	0	0	0	0	0	0	0	0	0	0	0	1	1	0	1	0	0	0	0	0	0	0	0	1	0	0	0	0	1	12	12	11	2	1	1	1	1	0	0	0	0	0		6
303	1	5	0	0	0	0	0	0	0	0	1	0	0	0	0	0	1	0	0	0	0	0	0	0	0	0	0	0	0	0	0	0	1	7	7	37	4	2	1	0	0	0	0	0	0	0		6
304	1	5	0	0	0	0	0	0	1	0	0	0	0	0	0	0	0	0	1	0	0	0	0	0	0	0	0	0	0	0	0	0	1	5	5	23	1	1	1	0	0	0	0	0	0	0		5
305	2	7	0	0	0	0	0	0	0	0	0	0	1	0	0	0	0	0	0	0	0	0	0	0	0	0	0	0	1	0	0	0	1	23	11	13	1	1	1	0	0	0	0	0	0	0		1
306	2	7	0	0	0	0	0	0	0	0	0	0	0	0	0	1	0	0	0	0	0	0	0	0	0	0	1	0	0	0	0	0	1	12	12	13	1	1	1	1	1	0	0	0	0	0		1
307	2	7	0	0	0	0	0	0	0	0	0	0	0	0	0	0	1	0	0	0	0	0	1	0	0	0	0	0	0	0	0	0	1	17	5	11	3	1	1	0	0	0	0	0	0	0		3
308	1	6	0	0	0	0	0	0	0	0	0	0	0	0	0	0	0	0	0	1	0	0	0	0	0	0	0	0	0	0	0	0	1	14	2	9	5	2	1	0	0	0	0	0	0	0		6
309	1	7	0	0	0	0	0	0	0	0	0	0	0	0	0	0	0	0	0	0	0	0	0	0	0	0	0	0	1	0	0	0	1	23	11	13	3	1	0	0	0	0	0	0	1	0		5
310	2	5	0	0	0	0	0	0	0	0	0	0	0	0	0	0	0	0	0	1	0	0	0	1	0	0	0	0	0	0	0	0	1	18	6	28	2	1	1	0	0	0	0	0	0	0		1
311	1	4	0	1	0	1	0	0	0	0	0	0	0	0	0	0	0	0	0	0	0	0	0	0	0	0	0	0	0	0	0	0	1	2	2	28	1	1	1	0	0	0	0	0	0	0		6
312	2	7	0	0	0	0	0	0	0	0	0	0	0	0	0	1	0	0	0	0	0	0	0	0	0	0	0	0	0	0	0	0	1	12	12	12	2	1	1	0	0	0	1	0	0	0		8
313	2	7	0	0	0	1	0	1	0	1	0	0	0	0	0	0	0	0	0	0	0	0	0	0	0	0	0	0	0	0	0	0	1	4	4	12	1	2	1	0	0	0	0	0	0	0		5
314	1	7	0	0	0	0	0	0	0	0	0	0	0	0	0	0	0	0	0	0	0	0	0	0	0	1	0	0	0	0	1	0	1	20	8	29	3	2	1	0	0	0	0	0	0	0		5
315	2	7	0	0	0	0	1	0	0	0	0	1	0	0	0	0	0	0	0	0	0	0	0	0	0	0	0	0	0	0	0	0	1	3	3	26	4	1	1	0	0	0	0	0	0	0		1
316	2	6	0	0	0	0	1	0	0	0	0	0	0	0	0	0	0	1	0	0	0	0	0	0	1	0	0	0	0	0	0	0	1	3	3	23	5	1	1	0	0	0	0	0	0	0		1
317	1	6	0	0	0	0	0	1	0	0	0	0	0	1	0	1	0	0	0	0	0	0	0	0	1	0	0	0	0	0	0	0	1	19	7	27	2	1	1	0	0	0	0	0	0	0		6
318	2	6	0	0	0	0	0	1	0	0	0	0	0	0	0	0	0	0	0	0	0	0	0	0	1	0	0	0	0	0	0	0	1	19	7	11	7	2	1	0	0	0	0	0	0	0		1
319	1	4	0	0	0	0	0	0	0	1	0	0	0	0	0	0	0	0	0	0	0	1	0	0	0	0	0	0	0	0	0	0	1	6	6	47	2	1	1	0	0	0	0	0	0	0		6
320	2	7	0	0	0	0	0	0	0	0	0	0	0	0	0	0	1	0	0	0	0	0	0	0	0	0	0	0	0	1	0	0	1	24	12	1	3	2	1	0	0	0	0	0	0	0		1
321	2	5	0	0	0	0	0	0	0	0	0	0	0	0	0	0	0	0	0	1	0	0	1	0	0	0	0	0	0	0	0	0	1	17	5	12	1	1	1	0	0	1	1	0	0	0		1
322	2	6	0	0	0	0	0	0	0	0	0	0	0	0	0	0	0	0	0	0	0	0	0	0	0	0	0	1	0	0	0	0	1	22	10	23	5	1	1	0	0	0	0	0	0	0		1
323	2	7	0	0	0	0	0	1	0	0	0	0	0	0	0	0	0	0	0	0	0	0	0	0	0	0	1	0	0	0	0	0	1	21	9	11	3	2	1	0	0	0	0	0	0	0		1
324	1	6	0	0	0	0	0	0	0	0	0	0	0	0	0	1	0	0	0	0	0	0	0	0	0	0	0	0	0	0	0	0	1	12	12	11	1	1	1	0	0	0	0	0	0	0		5
325	2	7	0	0	0	0	0	0	0	0	0	0	0	0	0	0	0	0	0	0	0	0	0	0	0	0	0	1	0	0	1	0	1	22	10	14	1	1	1	0	0	0	0	0	0	0		1
326	2	7	0	0	0	0	0	0	0	0	0	1	0	0	0	0	0	0	0	0	0	0	0	0	0	0	0	0	0	0	0	0	1	8	8	13	1	1	1	0	0	0	0	0	0	0		1
327	2	7	0	0	0	0	1	0	0	0	0	0	0	0	0	0	0	0	0	0	0	0	0	0	0	0	0	0	0	0	0	0	1	3	3	28	3	1	1	0	0	0	0	0	0	0		6
328	2	6	0	0	0	0	0	0	0	0	0	0	0	0	0	0	0	1	0	1	0	0	0	0	0	0	0	0	0	0	0	0	1	14	2	10	2	1	1	0	0	0	0	0	0	0		1
329	2	7	0	0	0	0	0	0	0	0	0	0	0	0	1	0	1	0	0	0	0	0	0	0	0	0	0	0	0	0	0	0	1	11	11	45	7	2	1	0	0	0	0	0	0	0		1
330	2	7	0	0	0	0	0	0	0	0	0	1	0	0	0	0	0	0	0	0	0	0	0	0	0	0	0	1	0	0	0	0	1	8	8	20	2	2	1	0	0	0	0	0	0	0		1
331	2	7	0	0	0	0	0	0	0	0	0	0	0	0	0	0	1	0	0	0	0	0	0	0	0	0	0	0	1	0	0	0	1	23	11	1	1	1	1	0	0	0	0	0	0	0		1
332	1	7	0	0	0	0	0	0	0	0	0	0	0	1	0	0	0	0	0	0	0	0	0	0	0	0	0	0	0	0	1	0	1	10	10	28	3	1	1	0	0	0	0	0	0	0		5
333	1	7	0	0	0	0	0	0	0	0	0	0	0	0	0	0	1	0	0	0	0	0	0	0	0	0	0	1	0	0	0	0	1	22	10	23	1	1	1	0	0	0	0	0	0	0		3
334	1	5	0	0	0	0	0	0	0	0	0	0	0	0	0	0	0	1	0	0	1	0	0	0	0	0	0	0	0	0	0	0	1	15	3	41	3	2	1	0	0	0	0	0	0	0		5
335	1	7	0	0	0	0	0	0	0	0	0	0	0	0	0	0	0	0	0	0	0	0	0	1	0	0	0	0	0	0	0	0	1	18	6	13	1	1	1	0	0	0	0	0	0	0		1
336	2	7	0	0	0	0	0	0	0	0	0	0	0	0	0	1	0	0	0	0	0	0	0	0	0	0	0	0	0	0	0	0	1	12	12	23	1	1	1	0	0	0	0	0	0	0		1
337	1	7	0	0	0	0	0	0	1	0	0	0	0	0	1	0	0	0	0	0	0	0	0	0	0	1	0	0	0	0	0	0	1	5	5	19	3	2	1	0	0	0	0	0	0	0		8
338	1	6	0	0	0	0	0	0	1	0	0	0	0	0	0	0	0	0	0	0	0	0	0	0	0	0	0	0	0	0	0	0	1	5	5	13	3	1	1	0	0	0	0	0	0	0		6
339	1	6	0	1	0	0	0	0	0	0	0	0	0	0	0	0	0	0	0	0	0	1	0	0	0	0	0	0	0	0	0	0	1	16	4	17	2	1	1	0	0	0	0	0	0	0		6
340	2	5	0	0	0	0	1	0	0	0	0	0	0	0	0	0	0	0	0	0	0	0	0	0	0	0	0	0	0	0	0	0	1	3	3	13	1	1	1	0	0	0	0	0	0	0		1
341	2	6	0	0	0	0	0	0	1	0	1	0	0	0	0	0	1	0	0	0	0	0	0	0	0	0	0	0	0	0	1	0	1	5	5	47	4	1	1	0	0	0	0	0	0	0		1
342	2	7	0	0	0	0	0	0	1	0	0	0	1	0	0	0	0	0	0	0	0	0	0	0	0	0	0	0	0	0	0	0	1	9	9	34	4	1	1	0	0	0	0	0	0	0		1
343	2	6	0	0	0	0	0	0	0	0	0	0	0	0	1	0	0	0	0	0	0	0	0	0	0	0	0	0	0	0	0	0	1	11	11	47	4	1	1	0	0	0	0	0	0	0		1
344	2	7	0	0	0	0	0	0	0	0	0	0	0	0	0	0	0	0	0	0	0	0	0	0	0	0	0	1	0	0	0	0	1	22	10	36	2	2	1	0	0	0	0	0	0	0		1
345	1	6	0	0	0	0	0	0	0	0	0	0	0	0	0	0	0	0	0	0	0	0	0	1	0	0	0	0	1	0	0	0	1	23	11	14	1	1	1	0	0	0	0	0	0	0		1
346	1	5	0	0	0	0	0	0	0	0	0	0	0	0	0	0	0	0	0	0	0	1	0	0	0	0	0	0	0	0	0	0	1	16	4	23	2	2	1	0	0	0	0	0	0	0		6
347	2	7	0	0	0	0	0	0	0	0	0	0	0	0	0	0	0	0	0	0	0	0	0	0	0	0	0	0	0	1	0	0	1	24	12	13	3	1	1	0	0	1	1	0	0	0		1
348	2	7	0	0	0	0	0	0	0	0	0	0	0	1	0	0	0	0	0	0	0	0	0	0	0	0	0	0	0	0	0	0	1	10	10	14	3	1	0	0	0	0	0	0	1	0		1
349	1	6	0	0	0	0	0	0	0	0	0	0	1	1	0	0	0	0	0	0	0	0	0	0	0	0	0	0	0	0	0	0	1	10	10	14	2	1	1	0	0	0	0	0	0	0		5
350	2	7	0	0	0	0	0	0	0	0	0	1	0	0	0	0	0	0	0	0	0	0	0	0	0	0	0	0	0	1	0	0	1	24	12	2	6	2	1	0	0	0	0	0	0	0		1
351	2	7	0	1	0	0	0	0	0	0	0	0	0	0	0	0	0	0	0	0	1	0	0	0	0	0	0	0	0	0	0	0	1	15	3	37	2	2	1	0	0	0	0	0	0	0		1
352	2	7	0	0	0	0	0	0	0	0	0	0	0	0	0	0	0	0	0	0	0	0	0	0	0	0	0	0	0	1	1	0	1	24	12	13	2	1	1	0	0	0	0	0	0	0		1
353	2	7	0	0	0	0	0	0	0	0	0	0	0	0	1	0	1	0	0	0	0	0	0	0	0	0	0	0	0	0	0	0	1	11	11	24	6	2	1	1	0	0	0	0	0	0		1
354	1	7	0	0	0	0	0	0	0	0	0	0	0	0	0	0	0	0	0	0	0	0	0	0	0	0	0	0	1	0	0	0	1	23	11	13	1	1	0	0	0	0	0	0	1	0		6
355	1	5	0	0	0	0	0	0	0	0	0	0	0	0	0	1	1	0	0	0	0	0	0	0	0	0	0	0	1	0	0	0	1	23	11	33	1	1	1	0	0	0	0	0	0	0		1
356	1	6	0	0	0	0	0	0	0	0	0	0	1	0	0	1	0	0	0	0	0	0	0	1	0	0	0	0	0	0	0	0	1	12	12	1	1	1	1	0	0	0	0	0	0	0		1
357	1	6	0	0	0	0	0	0	0	1	0	0	0	0	0	0	0	0	0	0	0	1	0	0	0	0	0	0	0	0	0	0	1	16	4	11	1	1	1	0	0	0	0	0	0	0		6
358	1	6	0	0	0	0	0	0	0	0	1	0	0	0	0	0	0	0	0	0	0	0	0	0	0	0	0	0	1	0	0	0	1	7	7	23	2	1	1	0	0	0	0	0	0	0		5
359	1	7	0	0	0	0	0	0	0	0	0	1	0	0	0	0	0	0	0	0	0	0	0	0	0	0	0	0	1	0	0	0	1	8	8	14	4	1	1	0	0	0	0	0	0	0		5
360	2	7	0	0	0	0	0	0	0	0	0	0	0	0	0	0	0	0	0	0	0	0	1	1	0	0	1	0	0	0	0	0	1	17	5	21	4	1	1	0	0	0	0	0	0	0		1
361	1	7	0	0	0	0	0	0	1	0	0	0	0	0	0	0	0	0	0	1	0	0	0	0	0	0	0	0	0	0	0	0	1	5	5	27	3	1	1	0	0	0	0	0	0	0		5
362	1	6	0	0	0	0	0	0	0	0	0	0	0	0	0	0	0	0	0	0	0	0	0	1	0	0	0	0	0	1	0	0	1	24	12	1	3	1	1	0	0	0	0	0	0	0		5
363	2	5	0	0	0	0	0	0	1	0	0	0	0	0	0	0	0	0	0	0	0	0	0	0	0	1	0	0	0	0	0	0	1	5	5	13	3	1	1	0	0	0	0	0	0	0		1
364	1	7	0	0	0	0	0	0	0	0	0	0	0	0	0	0	0	0	0	0	0	0	0	0	0	0	0	0	1	0	1	0	1	23	11	27	1	1	1	0	0	0	0	0	0	0		5
365	1	6	0	0	0	0	0	0	0	0	0	0	0	0	1	0	1	0	0	0	0	0	0	0	0	0	1	0	0	0	0	0	1	21	9	35	3	2	1	0	0	0	0	0	0	0		6
366	2	7	0	0	0	0	0	0	0	0	0	0	0	1	0	0	0	0	0	0	0	0	0	0	0	0	0	0	0	1	0	0	1	10	10	34	3	1	1	0	0	0	0	0	0	0		1
367	2	4	0	0	1	0	0	0	0	0	0	0	0	0	0	0	0	0	0	0	1	0	0	0	0	0	0	0	0	0	0	0	1	15	3	35	5	2	1	0	0	0	0	0	0	0		1
368	2	6	0	0	0	0	0	0	0	0	0	0	0	0	0	0	0	0	0	0	0	0	0	0	0	1	0	0	0	0	0	0	1	20	8	20	7	2	1	0	0	0	0	0	0	0		1
369	1	7	0	0	0	0	0	0	0	0	0	1	0	0	1	0	0	0	0	0	0	0	0	0	0	0	0	0	0	0	0	0	1	8	8	14	1	1	1	0	0	0	0	0	0	0		5
370	1	7	0	0	0	0	0	0	0	0	0	1	0	0	0	0	0	0	0	0	0	0	0	0	0	0	0	0	0	0	0	0	1	8	8	27	2	1	0	0	0	0	0	0	1	0		3
371	1	6	0	0	0	0	0	0	0	0	0	0	0	0	0	0	0	1	0	1	0	0	1	0	0	0	0	0	0	0	0	0	1	14	2	4	6	2	1	0	0	0	0	0	0	0		1
372	2	7	0	0	0	0	0	0	0	0	0	0	0	0	0	0	0	0	0	0	0	0	0	0	1	0	0	1	0	0	0	0	1	22	10	13	1	1	1	0	0	0	0	0	0	0		1
373	2	7	0	0	0	0	0	0	1	0	1	0	0	0	0	0	0	0	0	0	0	0	0	0	0	0	0	0	0	0	0	0	1	7	7	26	1	1	1	0	0	0	0	0	0	0		1
374	2	7	0	0	0	0	0	0	0	0	0	0	0	0	0	0	0	0	0	0	1	0	0	0	0	0	0	0	0	0	0	0	1	15	3	30	2	2	1	0	0	0	0	0	0	0		1
375	1	6	0	0	0	0	0	0	0	1	0	0	0	0	0	0	0	0	0	0	1	0	0	0	0	0	0	0	0	0	0	0	1	6	6	7	2	2	1	0	0	0	0	0	0	0		6
376	2	5	0	0	0	0	0	0	1	0	0	0	0	0	0	0	0	0	1	0	0	0	0	0	0	0	0	0	0	0	0	0	1	5	5	11	3	2	1	0	0	0	0	0	0	0		1
377	2	6	0	0	0	0	0	0	0	1	0	0	0	0	0	0	0	0	0	0	0	0	1	0	0	0	0	0	0	0	0	0	1	17	5	6	5	2	1	0	0	0	0	0	0	0		1
378	2	7	0	0	0	0	0	0	1	0	0	0	0	0	0	0	0	0	0	0	0	0	0	0	0	0	0	0	0	0	0	0	1	5	5	40	4	1	1	0	0	0	0	0	0	0		1
379	2	7	0	0	0	0	0	0	0	0	0	0	0	0	0	0	0	0	0	0	0	0	0	0	0	0	1	0	0	1	1	0	1	24	12	24	3	2	1	0	0	0	0	0	0	0		1
380	1	5	0	0	0	0	0	0	0	0	0	0	1	0	0	0	0	1	0	0	0	0	0	1	0	0	0	0	0	0	0	0	1	9	9	27	3	1	1	0	0	0	0	0	0	0		6
381	1	5	0	0	1	0	0	0	0	0	0	0	0	0	0	0	0	0	0	0	0	1	0	0	0	0	0	0	0	0	0	0	1	1	1	20	3	2	1	0	0	0	0	0	0	0		6
382	2	6	0	0	0	0	0	0	0	0	0	0	1	0	0	0	0	0	0	0	0	0	0	0	0	0	0	0	0	0	1	0	1	9	9	13	2	1	1	0	0	0	0	0	0	0		5
383	1	7	0	0	0	0	0	0	0	0	0	0	0	0	1	0	0	0	0	0	0	0	0	0	0	0	0	0	0	0	0	0	1	11	11	14	1	1	1	0	0	0	0	0	0	0		6
384	1	6	0	0	0	0	0	0	0	0	0	1	0	0	0	0	0	0	0	0	0	0	0	0	0	0	0	0	0	0	0	0	1	8	8	8	3	1	1	0	0	0	0	0	0	0		1
385	2	5	0	0	0	0	0	0	0	0	0	0	0	0	0	0	0	0	0	1	0	0	0	0	0	0	0	0	0	0	0	0	1	14	2	12	2	1	1	0	0	0	0	0	0	0		2
386	2	7	0	0	0	0	0	0	0	0	0	0	0	0	0	0	1	0	0	0	0	0	0	0	0	0	0	0	0	1	0	0	1	24	12	34	1	1	1	0	0	0	0	0	0	0		1
387	2	6	0	0	0	1	0	0	1	0	0	0	0	0	0	0	0	1	0	0	0	0	0	0	0	0	0	0	0	0	0	0	1	2	2	14	1	1	1	0	0	0	0	0	0	0		1
388	1	7	0	0	0	0	0	0	0	0	0	0	0	0	0	0	0	0	0	0	0	0	0	0	1	0	0	0	0	0	0	0	1	19	7	14	1	1	1	0	0	0	0	0	0	0		6
389	1	4	0	0	0	0	0	0	0	0	1	0	0	0	0	0	0	0	0	0	0	0	0	0	0	0	0	0	0	0	0	0	1	7	7	21	3	1	1	0	0	0	0	0	0	0		5
390	2	7	0	0	0	0	0	0	0	0	0	0	0	0	0	0	1	0	0	0	0	0	0	0	0	0	0	1	0	0	1	0	1	22	10	13	2	1	1	0	0	0	0	0	0	0		1
391	1	6	0	0	0	0	0	0	0	0	0	1	0	0	0	0	0	0	0	0	0	0	0	0	0	0	0	0	1	0	1	0	1	8	8	12	3	2	1	0	0	0	0	0	0	0		8
392	2	6	0	0	0	0	1	0	1	0	0	0	1	0	0	0	0	1	0	0	0	0	0	0	0	0	0	0	0	0	0	0	1	9	9	7	2	2	1	0	0	0	0	0	0	0		1
393	1	5	0	0	0	1	0	0	0	0	0	0	0	0	0	0	0	0	0	0	0	0	0	0	0	0	0	0	0	0	0	0	1	2	2	40	3	1	1	0	0	0	0	0	0	0		5
394	1	4	0	0	1	0	0	1	0	0	0	0	0	0	0	0	0	0	0	0	0	0	0	0	0	1	0	0	0	0	0	0	1	20	8	27	3	1	1	0	0	0	1	0	0	0		6
395	2	6	0	0	0	0	0	0	0	0	0	0	0	0	0	0	1	0	0	0	0	0	0	0	0	0	0	0	1	0	0	0	1	23	11	35	7	2	1	0	0	0	0	0	0	0		1
396	1	7	0	0	0	0	0	0	0	0	0	0	0	0	1	0	0	0	0	0	0	0	0	0	0	0	0	0	0	0	1	0	1	11	11	11	3	2	1	0	0	0	0	0	0	0		5
397	2	7	0	0	0	0	0	0	0	0	0	1	0	0	0	0	0	0	0	0	0	0	0	0	0	0	0	0	0	0	0	0	1	8	8	13	1	1	1	0	0	0	0	0	0	0		1
398	2	5	0	0	0	0	0	0	0	1	0	0	0	0	0	0	0	0	0	0	0	0	0	0	0	0	0	0	0	0	1	0	1	6	6	15	4	2	1	0	0	0	0	0	0	0		1
399	2	7	0	0	0	0	0	0	0	0	0	0	0	0	0	1	0	0	0	0	0	0	0	0	0	0	0	0	0	0	1	0	1	12	12	28	1	1	1	0	0	0	0	0	0	0		1
400	2	7	0	0	0	0	0	0	0	0	0	0	0	0	0	0	1	0	0	0	0	0	0	0	1	0	0	0	0	0	0	0	1	19	7	13	1	1	1	1	1	0	0	0	0	0		1
401	1	5	0	0	0	0	0	0	0	0	0	0	0	0	0	0	0	0	0	0	0	0	1	0	0	0	0	0	0	0	0	0	1	17	5	27	2	1	1	0	0	0	0	0	0	0		5
402	1	7	0	0	0	0	0	1	0	0	0	0	0	0	0	0	0	0	0	0	0	0	0	0	0	0	1	0	0	0	0	0	1	21	9	14	1	1	1	0	0	0	0	0	0	0		5
403	1	5	0	1	0	0	1	0	0	0	1	0	0	0	0	0	0	0	0	0	0	0	0	0	0	0	0	0	0	0	0	0	1	7	7	17	5	2	1	0	0	0	0	0	0	0		6
404	2	7	0	0	0	0	0	0	0	0	0	0	0	0	0	0	0	0	0	0	0	0	0	0	0	0	0	0	1	0	1	0	1	23	11	13	2	1	1	0	0	0	0	0	0	0		1
405	1	7	0	0	0	0	0	0	1	0	0	0	0	0	0	0	0	0	0	0	0	0	0	0	0	1	0	0	0	0	0	0	1	5	5	28	1	1	1	0	0	0	0	0	0	0		3
406	2	7	0	0	1	0	0	0	0	0	1	0	0	0	0	0	0	0	0	0	0	0	0	0	0	0	0	0	0	0	0	0	1	1	1	11	4	1	1	0	0	0	0	0	0	0		1
407	1	7	0	0	0	0	0	0	0	0	0	0	0	0	0	0	0	0	0	0	0	0	0	1	0	1	0	0	0	0	0	0	1	20	8	12	1	1	1	0	0	0	0	0	0	0		6
408	1	7	0	0	0	0	0	0	0	0	0	0	0	0	0	1	1	0	0	0	0	0	0	0	0	0	0	0	0	0	0	0	1	12	12	15	3	2	1	0	0	0	0	0	0	0		1
409	2	6	0	0	0	0	0	0	0	0	0	1	0	0	0	0	0	0	0	0	0	0	0	0	0	0	0	0	0	0	0	0	1	8	8	13	1	1	1	0	0	0	0	0	0	0		1
410	1	6	0	0	0	0	0	0	1	0	1	0	0	0	0	0	0	0	1	0	0	0	0	0	0	0	0	0	0	0	0	0	1	13	1	13	3	1	1	0	0	0	0	0	0	0		6
411	1	6	0	0	0	0	0	0	0	0	0	0	0	0	0	0	1	0	0	0	0	0	0	0	0	0	0	0	1	0	0	0	1	23	11	27	3	1	1	0	0	0	0	0	0	0		5
412	1	7	0	0	0	0	0	0	0	0	0	0	0	0	0	0	1	0	0	0	0	0	0	0	0	0	0	1	0	0	0	0	1	22	10	28	1	1	0	0	0	0	0	0	1	0		5
413	2	5	0	0	0	1	0	0	0	0	0	0	0	0	0	0	0	0	0	0	0	0	0	0	0	0	0	0	0	0	0	0	1	2	2	12	1	1	1	0	0	0	0	0	0	0		1
414	2	5	0	0	0	0	0	0	0	0	0	0	0	0	0	1	0	0	0	1	0	0	0	1	0	0	0	0	0	0	0	0	1	18	6	10	2	1	1	0	0	0	0	0	0	0		1
415	1	4	0	0	0	0	0	0	0	0	0	0	0	0	0	0	0	0	0	0	1	0	0	0	0	0	0	0	0	0	0	0	1	15	3	26	4	1	0	1	1	0	0	0	0	0		1
416	2	5	0	0	0	0	0	0	0	0	0	0	0	0	0	0	0	0	0	0	0	0	0	1	0	0	1	0	0	0	0	0	1	18	6	10	3	1	1	0	0	1	1	0	0	0		2
417	1	5	0	0	0	0	0	0	0	0	0	0	0	0	0	0	0	0	0	0	0	0	0	0	0	0	0	1	0	0	0	0	1	22	10	14	6	1	0	1	1	0	0	1	0	0	Z	1
418	2	5	0	0	0	0	0	0	0	0	0	0	0	0	0	0	0	0	0	0	0	0	0	0	0	1	0	0	0	0	1	0	1	20	8	2	5	2	1	0	0	0	0	0	0	0		1
419	1	7	0	0	0	0	0	0	0	0	0	0	0	0	0	0	0	0	0	0	0	0	0	0	0	0	1	0	0	1	0	0	1	21	9	13	1	1	1	0	0	0	0	0	0	0		6
420	1	7	0	0	0	0	0	0	0	0	0	0	0	0	0	0	0	0	0	0	0	0	0	0	0	0	1	0	0	0	0	0	1	21	9	13	4	1	0	0	0	0	0	0	1	0		1
421	1	6	0	0	0	1	0	0	0	0	0	0	0	0	0	0	0	1	0	0	0	0	0	0	0	0	0	0	0	0	0	0	1	2	2	27	4	1	1	0	0	0	0	0	0	0		5
422	2	7	0	0	0	0	0	0	0	0	0	1	0	0	0	0	0	0	0	0	0	0	0	0	0	0	0	0	0	0	0	0	1	8	8	15	3	2	1	0	0	0	0	0	0	0		2
423	2	7	0	0	0	0	0	0	0	0	0	0	0	0	0	0	0	0	0	0	1	0	0	0	0	0	0	0	0	0	0	0	1	15	3	13	1	1	1	0	0	0	0	0	0	0		1
424	1	3	0	0	0	0	0	0	0	0	0	0	0	0	0	0	0	0	0	1	0	1	0	0	0	0	0	0	0	0	0	0	1	14	2	11	4	2	1	0	0	0	0	0	0	0		6
425	2	7	0	0	0	0	0	0	0	0	0	0	0	0	0	0	0	0	0	0	0	0	1	0	0	0	0	0	1	0	1	0	1	17	5	40	6	1	1	0	0	0	0	0	0	0		1
426	2	7	0	0	0	0	0	0	0	0	0	1	0	0	0	0	0	0	0	0	0	0	0	0	0	0	0	0	1	0	0	0	1	23	11	14	1	1	1	0	0	0	0	0	0	0		1
427	2	7	0	0	0	0	0	0	0	0	0	0	0	0	0	0	1	0	0	0	0	0	0	0	0	0	0	0	0	1	1	0	1	24	12	13	2	1	1	0	0	0	0	0	0	0		1
428	1	6	0	0	0	0	0	0	0	0	0	0	0	0	0	1	0	0	0	0	0	0	0	0	0	0	0	0	0	0	1	0	1	12	12	25	2	2	1	0	0	0	0	0	0	0		1
429	2	7	0	0	0	0	0	0	0	0	0	0	0	0	0	1	0	0	0	0	0	0	0	0	0	0	0	0	0	0	1	0	1	12	12	11	3	2	1	0	0	0	0	0	0	0		1
430	2	7	0	0	0	0	0	0	0	0	0	0	0	0	0	0	0	0	0	0	1	0	0	0	0	0	0	0	0	0	0	0	1	15	3	28	4	1	1	0	0	0	0	0	0	0		2
431	1	5	0	1	0	0	0	0	1	0	0	0	0	0	0	0	0	0	1	0	0	0	0	0	0	0	0	0	0	0	0	0	1	13	1	14	1	1	1	0	0	0	0	0	0	0		1
432	2	7	0	0	0	0	0	0	0	0	0	0	0	0	0	0	0	0	0	0	0	0	1	0	0	1	0	0	0	0	0	0	1	20	8	29	4	2	1	0	0	0	0	0	0	0		1
433	1	6	0	0	0	0	0	0	0	0	0	0	0	0	1	0	1	0	0	0	0	0	0	0	0	0	0	0	0	0	0	0	1	11	11	27	1	1	1	0	0	0	0	0	0	0		5
434	1	7	0	0	0	0	0	0	0	0	0	0	0	0	0	0	1	0	0	0	0	0	0	1	0	0	0	0	0	0	0	0	1	18	6	12	6	2	1	0	0	0	0	0	0	0		6
435	1	6	0	0	0	0	0	0	0	0	0	0	0	0	0	0	1	0	0	0	0	0	0	0	0	0	0	0	1	0	1	0	1	23	11	28	1	1	1	0	0	0	0	0	0	0		1
436	1	7	0	0	0	0	0	0	0	0	0	0	0	0	0	1	1	0	0	0	0	0	0	0	0	0	0	0	0	0	0	0	1	12	12	37	6	2	0	0	0	0	0	0	1	0		1
437	2	6	0	0	0	0	0	1	0	1	0	0	0	0	0	0	0	0	0	0	0	0	0	0	0	0	0	0	0	0	0	0	1	6	6	15	5	2	1	0	0	0	0	0	0	0		5
438	1	5	0	0	0	0	0	0	0	0	0	0	0	1	0	0	0	0	0	0	0	0	0	0	0	0	0	0	0	0	1	0	1	10	10	13	3	1	1	0	1	0	0	0	0	0		6
439	2	7	0	0	0	0	0	0	0	1	0	0	0	0	0	1	0	0	0	0	0	0	0	0	0	0	0	0	0	0	0	0	1	12	12	27	4	1	1	0	0	0	0	0	0	0		1
440	2	6	0	0	0	0	0	0	0	0	0	1	0	0	0	0	0	0	0	0	0	0	0	0	0	0	0	0	1	0	0	0	1	23	11	43	3	1	1	0	0	0	0	0	0	0		2
441	1	7	0	0	0	0	0	0	0	0	0	0	1	0	0	0	0	0	0	0	0	0	0	0	0	0	0	0	0	0	1	0	1	9	9	28	3	1	1	0	0	0	0	0	0	0		8
442	2	5	0	0	0	0	0	0	0	0	0	0	0	0	0	0	0	0	0	0	1	0	1	0	0	0	0	0	0	0	0	0	1	17	5	26	3	2	1	0	0	0	0	0	0	0		1
443	2	7	0	0	0	0	0	0	0	0	0	0	0	0	0	0	0	0	0	0	0	0	0	0	0	0	1	0	0	0	0	0	1	21	9	14	3	1	1	0	0	0	0	0	0	0		1
444	1	5	0	0	0	0	0	0	0	1	0	0	0	0	0	0	0	0	0	0	0	0	0	0	0	0	1	0	0	0	0	0	1	6	6	26	5	1	1	0	0	0	0	0	0	0		6
445	2	6	0	0	0	0	0	0	0	0	0	0	0	0	0	0	0	0	0	0	0	1	0	0	0	0	0	0	1	0	0	0	1	16	4	24	5	2	1	0	0	1	1	0	0	0		1
446	1	7	0	0	0	0	1	0	0	1	0	0	0	0	0	0	0	0	0	0	1	0	0	0	0	0	0	0	0	0	0	0	1	3	3	34	1	1	1	0	0	0	0	0	0	0		5
447	2	7	0	0	0	0	0	0	0	0	0	0	0	0	0	0	0	0	0	0	0	0	0	0	0	0	0	0	0	1	0	0	1	24	12	8	3	2	1	0	0	0	0	0	0	0		6
448	1	7	0	0	0	0	0	0	0	0	0	0	0	0	0	0	1	0	0	0	0	0	0	1	0	0	0	0	0	0	0	0	1	18	6	27	2	1	1	0	0	0	0	0	0	0		5
449	1	5	0	0	0	0	0	0	0	0	0	0	0	0	0	0	0	0	0	0	0	1	0	0	0	0	0	0	0	0	0	0	1	16	4	34	2	1	1	0	0	0	0	0	0	0		6
450	2	6	0	0	1	0	0	0	0	0	0	0	0	1	0	0	1	0	0	0	0	0	0	0	0	0	0	0	0	0	0	0	1	1	1	13	1	1	1	1	0	0	0	0	0	0		1
451	2	6	0	0	0	0	0	0	0	0	0	0	1	0	0	0	0	1	0	0	0	0	0	1	0	0	0	0	0	0	0	0	1	9	9	27	3	1	1	0	0	0	0	0	0	0		1
452	1	5	0	0	0	1	0	0	0	0	0	0	0	0	0	0	0	1	0	0	0	0	0	0	0	0	0	0	0	0	0	0	1	2	2	14	1	1	1	0	0	0	0	0	0	0		6
453	2	6	0	0	0	0	0	0	0	0	0	0	0	0	1	0	0	0	0	0	0	0	0	0	1	0	1	0	0	0	0	0	1	21	9	10	3	1	1	0	0	0	0	0	0	0		1
454	2	4	0	0	0	1	0	0	0	0	0	0	0	0	0	0	0	1	0	0	0	0	0	0	0	0	0	0	0	0	0	0	1	2	2	32	4	2	1	1	1	0	0	0	0	0		2
455	2	7	0	0	0	0	0	0	0	0	0	0	0	0	0	1	1	0	0	0	0	0	0	0	0	0	0	0	0	0	1	0	1	12	12	13	1	1	1	0	0	0	0	0	0	0		1
456	2	6	0	0	0	0	0	0	0	1	0	0	0	0	1	0	0	0	0	0	0	1	0	0	0	0	0	0	0	0	0	0	1	6	6	28	1	1	1	0	0	0	0	0	0	0		1
457	2	7	0	0	0	0	0	0	0	0	0	0	0	0	0	0	0	0	0	0	0	0	0	0	0	0	1	0	1	0	1	0	1	23	11	35	3	2	1	0	0	0	0	0	0	0		1
458	2	6	0	0	0	0	0	0	0	0	0	1	0	0	1	0	0	0	0	0	0	0	0	0	0	0	0	0	0	0	0	0	1	8	8	12	3	1	1	0	0	0	0	0	0	0		1
459	2	6	0	0	0	0	0	0	0	1	0	0	0	0	0	0	0	0	0	0	1	0	0	0	0	0	0	0	0	0	0	0	1	6	6	13	3	1	1	0	0	0	0	0	0	0		1
460	2	5	0	0	0	0	0	0	0	0	0	0	0	0	0	0	0	0	0	1	0	0	1	0	0	0	0	0	0	0	0	0	1	17	5	14	3	2	1	0	0	0	0	0	0	0		1
461	1	6	0	0	0	0	0	0	0	0	0	0	0	0	0	0	0	0	0	0	1	0	0	1	0	0	0	0	0	0	0	0	1	15	3	11	4	1	1	0	0	0	0	0	0	0		6
462	2	7	0	0	1	0	0	1	0	0	0	0	0	0	0	0	0	0	0	0	0	0	0	0	0	0	0	0	0	0	0	0	1	1	1	21	1	1	1	0	0	0	1	0	0	0		1
463	2	6	0	0	0	0	0	0	0	1	0	0	0	0	0	0	0	0	0	0	0	0	0	0	0	0	0	0	1	0	0	0	1	23	11	8	5	2	1	0	0	0	0	0	0	0		1
464	2	5	0	0	0	0	1	1	0	0	0	0	0	0	0	0	0	0	0	0	0	0	0	0	1	0	0	0	0	0	0	0	1	19	7	15	3	2	1	0	0	0	0	0	0	0		1
465	1	6	0	0	0	0	0	0	0	0	0	0	0	0	0	0	0	0	0	0	0	0	0	0	0	0	0	0	1	0	0	0	1	23	11	15	3	2	1	0	0	0	0	0	0	0		3
466	1	6	0	0	0	0	0	0	0	0	0	1	0	0	0	0	0	0	0	0	0	0	0	0	0	0	0	0	0	0	1	0	1	8	8	40	1	1	1	0	0	0	0	0	0	0		3
467	1	5	0	0	0	0	0	0	0	0	0	0	0	0	0	0	0	0	1	0	1	0	0	0	0	0	0	0	0	0	0	0	1	13	1	27	3	1	1	0	0	0	0	0	0	0		6
468	2	7	0	0	0	1	0	0	0	0	0	0	0	0	0	0	0	0	0	0	0	0	0	0	0	0	0	0	0	0	0	0	1	2	2	34	2	1	1	0	0	0	0	0	0	0		1
469	1	5	0	0	0	0	0	1	1	0	0	0	0	0	0	0	0	0	0	0	0	0	0	0	0	0	0	0	0	0	0	0	1	5	5	1	2	1	0	0	0	0	0	0	1	0		8
470	1	4	0	0	1	0	0	0	0	0	0	0	0	0	0	0	0	0	0	0	1	0	0	0	0	0	0	0	0	0	0	0	1	1	1	11	2	1	1	0	0	0	0	0	0	0		6
471	1	5	0	0	0	0	1	0	0	0	0	0	0	0	0	0	0	1	0	0	0	0	0	0	0	0	0	0	1	0	0	0	1	23	11	19	7	2	1	0	0	0	0	0	0	0		5
472	2	5	0	0	0	0	0	0	0	0	1	0	0	0	0	0	0	0	0	0	0	0	0	0	0	0	0	1	0	0	0	0	1	22	10	14	3	1	1	0	0	0	0	0	0	0		2
473	2	4	0	0	0	0	0	1	0	0	0	0	0	0	0	0	0	0	0	1	0	0	0	0	0	0	0	0	0	0	0	0	1	14	2	27	3	1	1	0	0	0	0	0	0	0		1
474	2	6	0	0	0	1	0	0	0	0	0	0	0	0	0	0	0	0	0	0	0	0	1	0	0	0	0	0	0	0	0	0	1	17	5	11	3	1	1	0	0	0	0	0	0	0		1
475	1	7	0	0	0	0	0	0	0	0	0	0	0	0	0	0	0	0	0	0	0	0	0	0	1	0	0	0	0	0	0	0	1	19	7	13	1	1	1	0	0	0	0	0	0	0		1
476	2	5	0	0	0	0	0	0	0	0	0	0	0	0	0	0	0	0	0	0	1	0	0	0	1	0	0	0	0	0	0	0	1	19	7	11	2	1	1	0	0	0	0	0	0	0		1
477	2	6	0	0	0	0	0	0	0	0	0	0	0	0	0	0	0	0	0	0	0	0	0	0	1	0	0	0	0	0	0	0	1	19	7	27	3	1	1	0	0	0	0	0	0	0		1
478	1	6	0	0	0	0	0	0	0	0	1	0	0	0	0	0	0	0	0	0	0	0	0	0	0	0	0	0	0	0	0	0	1	7	7	40	5	1	0	0	1	0	0	0	0	0		1
479	1	4	0	0	0	0	0	0	0	0	0	0	0	0	0	0	0	0	0	0	0	0	0	1	0	0	0	0	0	0	0	0	1	18	6	27	3	1	1	0	0	0	0	0	0	0		6
480	1	7	0	0	0	0	0	0	0	0	0	0	0	1	0	0	1	0	0	0	0	0	0	0	0	0	0	0	0	0	0	0	1	10	10	14	1	2	1	0	0	0	0	0	0	0		6
481	1	7	0	0	0	0	0	1	1	0	0	0	1	0	0	0	0	0	0	0	0	0	0	0	0	0	0	0	0	0	0	0	1	9	9	13	1	1	1	0	0	0	0	0	0	0		6
482	2	7	0	0	0	0	0	0	0	0	0	0	0	1	0	0	0	0	0	0	0	0	0	0	0	0	0	0	0	0	0	0	1	10	10	14	1	1	1	0	0	0	0	0	0	0		1
483	1	6	0	0	0	0	0	0	0	0	0	0	0	0	0	0	0	0	0	0	1	0	0	0	0	0	0	0	0	0	0	0	1	15	3	28	3	1	1	0	0	0	0	0	0	0		6
484	1	5	0	0	0	0	0	0	0	0	0	0	0	0	0	0	0	0	1	0	0	1	0	0	0	0	0	0	0	0	0	0	1	13	1	28	2	1	1	0	0	0	0	0	0	0		1
485	2	5	0	0	0	1	0	0	0	0	0	0	0	0	0	0	0	0	0	0	0	0	1	0	0	0	0	0	0	0	0	0	1	17	5	22	1	1	1	0	0	0	0	0	0	0		1
486	2	7	0	0	0	0	0	0	0	0	0	1	0	0	0	0	0	0	0	0	0	0	0	0	0	0	0	0	0	0	0	0	1	8	8	26	5	1	1	0	0	0	0	0	0	0		1
487	1	6	0	0	0	0	0	0	0	0	0	0	0	0	0	0	1	0	0	0	0	0	0	0	0	0	0	0	0	1	1	0	1	24	12	11	2	1	1	0	0	0	0	0	0	0		6
488	2	7	0	0	0	0	0	0	0	0	0	0	0	0	0	0	1	0	0	0	0	0	0	0	0	1	0	0	0	1	0	0	1	20	8	1	1	1	1	0	0	0	0	0	0	0		1
489	2	7	0	0	0	0	0	0	0	0	0	0	0	0	0	0	0	0	0	0	0	1	0	0	0	1	0	0	0	0	0	0	1	20	8	12	1	1	1	0	0	0	0	0	0	0		1
490	2	7	0	0	0	0	0	0	0	0	0	0	0	1	0	0	0	0	0	0	0	0	0	0	0	0	0	0	0	0	0	0	1	10	10	14	1	1	1	0	0	0	0	0	0	0		1
491	1	6	0	0	0	0	0	1	0	0	0	0	0	0	0	0	0	0	0	0	0	0	0	0	1	0	0	0	0	0	0	0	1	4	4	27	1	1	1	0	0	0	0	0	0	0		3
492	1	5	0	0	0	0	0	1	0	0	0	0	0	0	0	0	0	1	0	0	0	0	0	0	0	0	0	0	0	0	0	0	1	4	4	20	5	2	1	0	0	0	0	0	0	0		1
493	2	7	0	0	0	0	0	0	0	0	0	0	0	0	0	0	0	0	0	0	0	1	0	0	0	0	0	0	0	0	0	0	1	16	4	13	1	1	1	0	0	0	0	0	0	0		1
494	2	6	0	0	0	0	0	0	0	0	0	0	0	0	0	0	0	0	0	0	0	0	0	0	1	0	1	0	0	0	0	0	1	21	9	33	4	1	1	0	0	0	0	0	0	0		1
495	2	6	0	0	0	0	0	0	0	0	0	0	0	0	0	0	0	0	0	0	1	0	0	0	0	0	0	0	0	0	0	0	1	15	3	18	3	2	1	0	0	0	0	0	0	0		1
496	2	6	0	1	0	0	0	0	0	0	0	0	0	0	0	0	0	0	0	0	1	0	0	0	0	0	0	0	0	0	0	0	1	15	3	17	2	1	1	0	0	0	0	0	0	0		1
497	2	6	0	0	0	0	0	0	0	0	0	0	0	0	0	0	0	0	0	0	0	0	1	0	0	0	0	0	0	0	0	0	1	17	5	12	1	1	1	0	0	0	0	0	0	0		1
498	1	7	0	0	0	0	0	0	0	0	0	0	0	0	0	1	1	0	0	0	0	0	0	0	0	0	0	0	0	0	0	0	1	12	12	12	1	1	1	0	0	0	0	0	0	0		6
499	2	5	0	0	0	0	0	0	0	0	0	0	0	0	0	0	0	1	0	0	1	0	1	0	0	0	0	0	0	0	0	0	1	17	5	13	1	1	1	0	0	0	0	0	0	0		1
500	2	7	0	0	0	0	0	0	0	0	0	0	0	0	0	0	1	0	0	0	0	0	0	0	0	1	0	0	0	0	1	0	1	20	8	32	3	2	1	0	1	0	0	0	0	0		3
501	1	6	0	0	0	0	0	0	0	0	0	0	0	0	0	0	1	0	0	0	0	0	0	0	0	0	0	1	0	0	0	0	1	22	10	1	1	1	0	0	0	0	0	0	1	0		5
502	2	5	0	0	0	1	0	0	0	0	0	0	0	0	0	0	0	0	0	0	0	0	0	0	0	0	0	0	0	0	0	0	1	2	2	35	4	2	1	0	0	0	0	0	0	0		1
503	2	7	0	0	0	0	0	0	0	0	0	0	1	0	0	0	1	0	0	0	0	0	0	0	0	0	0	0	0	0	0	0	1	9	9	28	3	1	1	0	0	0	0	0	0	0		1
504	2	6	0	0	0	0	0	1	0	0	0	1	0	0	0	1	0	0	0	0	0	0	0	0	0	0	0	0	0	0	0	0	1	8	8	13	3	1	1	0	0	0	0	0	0	0		1
505	2	6	0	0	0	0	0	0	0	0	0	0	0	0	0	0	1	0	0	0	0	0	0	0	0	0	0	0	1	0	0	0	1	23	11	3	4	2	1	0	0	0	0	0	0	0		1
506	2	7	0	0	0	0	0	0	0	0	0	0	0	0	0	1	0	0	0	0	0	0	0	0	0	0	0	0	0	0	0	0	1	12	12	40	1	1	1	0	0	0	0	0	0	0		1
507	2	6	0	0	0	0	0	0	0	0	0	1	0	0	0	0	0	0	0	0	0	0	0	1	0	0	0	0	0	0	0	0	1	18	6	22	1	2	1	0	0	0	0	0	0	0		1
508	2	5	0	0	0	0	0	0	0	0	0	0	0	0	0	0	0	0	0	0	0	1	0	0	0	0	0	0	0	0	0	0	1	16	4	34	1	1	1	0	0	0	0	0	0	0		1
509	2	7	0	0	0	0	0	0	0	0	0	0	0	0	0	0	0	0	0	0	0	0	0	0	0	0	1	0	1	0	0	0	1	23	11	12	3	1	1	0	0	0	0	0	0	0		1
510	2	7	0	0	0	0	0	0	0	0	0	0	0	0	0	1	0	0	0	0	0	0	0	0	0	0	0	0	0	0	0	0	1	12	12	13	1	1	1	0	0	0	0	0	0	0		2
511	2	7	0	0	0	0	0	0	0	0	1	0	0	0	0	0	1	0	0	0	0	0	0	0	0	0	0	0	0	1	1	0	1	7	7	43	1	1	1	0	0	0	0	0	0	0		1
512	2	7	0	0	0	0	0	0	1	0	0	0	0	0	0	0	0	0	0	0	0	0	0	0	0	0	0	0	0	0	0	0	1	5	5	23	1	1	1	0	0	0	0	0	0	0		1
513	2	6	0	0	0	0	0	1	0	0	0	0	0	1	0	0	0	0	0	0	0	0	0	0	0	0	0	0	0	0	0	0	1	10	10	40	2	1	1	0	0	0	0	0	0	0		1
514	2	7	0	0	0	0	0	0	0	0	0	0	0	0	0	0	0	0	0	0	0	0	0	0	0	1	0	1	0	0	0	0	1	22	10	11	3	2	1	0	0	0	0	0	0	0		1
515	1	7	0	0	0	0	0	0	0	0	0	0	0	0	0	1	1	0	0	0	0	0	0	0	0	0	0	0	0	0	1	0	1	12	12	26	6	2	1	0	0	0	0	0	0	0		1
516	1	5	0	0	0	0	1	0	0	0	1	0	0	0	0	0	0	1	0	0	0	0	0	0	0	0	0	0	0	0	0	0	1	7	7	23	2	1	1	0	0	0	0	0	0	0		6
517	2	7	0	0	0	0	0	0	0	0	1	0	0	0	0	0	0	0	0	0	0	0	0	0	0	0	0	0	0	0	0	0	1	7	7	14	1	1	1	0	0	0	0	0	0	0		1
518	1	6	0	0	0	0	0	0	0	0	0	0	0	0	0	0	0	0	0	0	0	0	0	0	1	0	0	0	0	0	0	0	1	19	7	27	2	1	1	0	0	0	0	0	0	0		6
519	1	6	0	0	0	0	0	1	0	0	0	0	0	0	0	0	0	0	0	0	0	0	0	0	0	0	0	0	0	0	0	0	1	4	4	12	1	1	1	0	0	0	0	0	0	0		6
520	1	7	0	0	0	0	0	0	0	0	0	0	1	0	0	0	0	0	0	0	0	0	0	0	0	0	0	0	0	0	0	0	1	9	9	38	1	2	1	0	0	0	0	0	0	0		1
521	2	5	0	0	0	0	0	0	1	0	0	0	0	0	0	0	0	0	0	0	0	0	0	0	1	0	0	0	0	0	0	0	1	5	5	27	3	1	1	0	0	0	0	0	0	0		1
522	2	4	0	0	1	0	0	0	0	0	0	0	0	0	0	0	0	1	0	0	0	0	0	0	0	0	0	0	0	0	0	0	1	1	1	11	1	1	1	0	0	0	0	0	0	0		2
523	2	6	0	0	0	0	0	0	0	0	1	0	1	0	0	0	0	0	0	0	0	0	0	0	0	0	0	0	0	0	0	0	1	9	9	23	2	1	1	0	0	0	0	0	0	0		1
524	2	7	0	0	0	0	0	0	0	0	0	0	0	0	0	0	0	0	0	0	0	0	0	0	0	0	0	0	0	1	0	0	1	24	12	28	1	1	1	0	0	0	0	0	0	0		1
525	2	7	0	0	0	0	0	0	0	0	0	1	0	0	0	0	0	0	0	0	0	0	0	0	0	0	0	0	0	0	0	0	1	8	8	11	1	2	1	0	0	0	0	0	0	0		1
526	2	7	0	0	0	0	0	0	0	0	0	0	1	0	1	0	0	0	0	0	0	0	0	0	0	0	0	0	0	0	0	0	1	11	11	28	2	1	1	0	0	0	0	0	0	0		3
527	1	6	0	0	0	0	0	0	0	0	0	0	1	0	0	0	0	0	1	0	0	0	1	0	0	0	0	0	0	0	0	0	1	13	1	40	1	1	1	0	0	0	0	0	0	0		1
528	1	7	0	0	0	0	0	0	0	0	0	0	0	0	0	1	0	0	0	0	0	0	0	0	0	0	0	0	0	0	0	0	1	12	12	22	3	2	1	0	0	0	0	0	0	0		6
529	2	7	0	0	0	0	0	0	0	0	0	0	1	0	0	1	0	0	0	0	0	0	0	0	0	0	0	0	0	0	0	0	1	12	12	24	3	2	1	0	0	0	0	0	0	0		1
530	2	7	0	0	0	0	0	0	1	0	0	0	0	0	0	0	0	0	0	0	0	0	0	0	1	0	0	0	0	0	0	0	1	19	7	27	3	1	1	0	0	0	0	0	0	0		3
531	2	7	0	0	0	0	0	0	0	0	0	0	0	0	0	0	1	0	0	0	0	0	0	0	0	0	0	0	0	1	0	0	1	24	12	31	3	2	1	0	0	0	0	0	0	0		1
532	2	6	0	0	0	0	1	0	1	0	1	0	0	0	0	0	0	0	0	0	0	0	0	0	0	0	0	0	0	0	0	0	1	3	3	40	2	1	1	0	0	0	0	0	0	0		2
533	2	7	0	0	0	0	0	0	0	0	0	1	0	0	0	0	0	0	0	0	0	0	0	0	0	0	0	0	0	0	1	0	1	8	8	18	3	2	1	0	0	0	0	0	0	0		1
534	2	4	0	0	0	0	0	0	0	0	0	0	0	0	0	0	0	0	0	0	0	1	0	0	0	0	0	0	0	0	0	0	1	16	4	11	4	2	1	0	0	0	0	0	0	0		1
535	2	5	0	0	0	0	0	0	0	0	0	0	0	0	0	0	0	1	0	0	0	1	0	0	0	0	0	0	0	0	0	0	1	16	4	40	1	1	1	0	0	0	0	0	0	0		5
536	2	7	0	0	0	0	0	0	0	0	0	0	0	0	0	1	0	0	0	0	0	0	0	0	0	0	0	0	0	0	0	0	1	12	12	11	3	2	1	0	0	0	0	0	0	0		2
537	2	7	0	0	0	0	0	0	1	0	0	0	0	0	0	0	0	0	0	0	0	0	0	0	0	0	0	0	1	0	0	0	1	5	5	28	1	1	1	0	0	0	0	0	0	0		1
538	2	7	0	0	0	0	0	0	0	0	0	0	0	0	0	0	0	0	0	0	0	1	0	0	0	0	0	0	0	0	0	0	1	16	4	35	7	2	1	0	0	0	0	0	0	0		2
539	1	7	0	0	0	0	0	0	0	0	1	0	0	0	0	1	0	0	0	0	0	0	0	0	0	0	0	0	0	0	0	0	1	7	7	28	2	1	0	0	0	0	0	0	1	0		6
540	1	7	0	0	0	0	0	0	0	0	0	0	0	0	0	0	1	0	0	0	0	0	0	0	0	0	0	0	1	0	0	0	1	23	11	27	1	1	1	0	0	0	0	0	0	0		1
541	1	7	0	0	0	0	0	0	0	0	0	0	0	0	0	0	0	0	0	0	0	0	0	0	0	0	0	0	1	0	0	0	1	23	11	3	4	2	1	0	0	0	0	0	0	0		6
542	1	6	0	0	0	0	0	0	0	0	0	0	0	0	0	0	0	0	0	1	0	0	0	0	0	0	0	0	0	0	0	0	1	14	2	22	6	2	1	0	0	0	0	0	0	0		5
543	1	5	0	0	0	0	0	0	0	0	0	0	1	0	1	0	0	0	0	0	0	0	1	0	0	0	0	0	0	0	0	0	1	9	9	46	3	2	1	0	0	0	0	0	0	0		5
544	1	7	0	0	0	0	0	0	0	0	0	0	0	0	0	0	1	0	0	0	0	0	0	0	0	0	1	0	0	0	0	0	1	21	9	27	1	1	0	1	0	0	0	0	0	0		1
545	2	6	0	0	0	0	0	0	0	0	0	0	0	0	0	0	0	0	0	0	0	0	0	0	0	0	0	0	1	1	0	0	1	23	11	24	2	1	1	0	0	0	0	0	0	0		2
546	2	7	0	0	0	0	0	0	0	0	0	0	0	1	0	0	0	0	0	0	0	0	0	0	1	0	0	0	0	0	0	0	1	10	10	28	1	1	1	0	0	0	0	0	0	0		1
547	2	7	0	0	0	0	0	0	0	0	0	0	1	0	0	0	1	0	0	0	0	0	0	0	0	0	0	0	0	0	0	0	1	9	9	22	1	2	1	0	0	0	0	0	0	0		1
548	2	3	0	0	0	1	0	0	0	0	0	0	0	0	0	0	0	0	0	0	0	1	0	0	0	0	0	0	0	0	0	0	1	2	2	13	1	1	1	0	0	0	0	0	0	0		1
549	1	6	0	0	0	0	0	0	0	0	0	0	0	0	0	1	0	0	0	0	0	0	0	0	0	0	0	0	0	0	0	0	1	12	12	23	2	1	1	0	0	0	0	0	0	0		9	àE
550	2	7	0	0	0	0	0	1	0	1	0	0	0	0	0	0	0	1	0	0	0	0	0	0	0	0	0	0	0	0	0	0	1	4	4	20	3	2	1	0	0	0	0	0	0	0		1
551	2	7	0	0	0	0	0	0	0	1	0	0	0	0	1	0	0	0	0	0	0	0	0	0	0	0	0	0	0	0	0	0	1	6	6	11	1	1	1	0	0	0	0	0	0	0		1
552	2	6	0	0	0	0	0	0	0	0	0	0	0	0	0	0	0	0	0	0	0	0	0	0	0	0	0	0	0	1	1	0	1	24	12	13	2	1	1	0	0	0	0	0	0	0		1
553	1	5	0	0	0	0	0	0	0	0	0	0	0	0	0	0	0	0	0	0	0	1	0	0	0	0	0	0	0	0	0	0	1	16	4	13	1	1	1	0	0	0	0	0	0	0		1
554	1	7	0	0	0	0	0	0	0	0	0	0	0	0	0	0	0	0	0	0	0	0	0	0	0	0	0	1	0	0	1	0	1	22	10	37	1	2	1	0	0	0	0	0	0	0		5
555	1	6	0	0	0	0	0	1	0	0	0	0	0	0	0	0	0	0	0	0	0	0	0	0	0	0	0	0	0	1	0	0	1	4	4	13	1	1	1	0	0	0	0	0	0	0		6
556	2	6	0	0	0	0	0	0	0	0	0	0	1	0	0	1	0	0	0	0	0	0	0	0	0	0	0	0	0	0	0	0	1	9	9	32	5	2	1	0	1	0	0	0	0	0		1
557	2	5	0	0	0	0	0	0	1	0	0	0	0	0	0	0	0	1	0	1	0	0	0	0	0	0	0	0	0	0	0	0	1	5	5	20	5	2	1	0	0	0	0	0	0	0		2
558	2	6	0	0	0	0	0	0	0	0	0	0	0	0	0	1	0	0	0	0	0	0	0	0	0	0	0	1	0	0	0	0	1	12	12	12	1	1	1	0	0	0	0	0	0	0		1
559	2	7	0	0	0	0	0	1	0	0	1	0	0	0	0	0	0	0	0	0	0	0	0	0	0	0	0	0	0	0	0	0	1	4	4	28	4	1	1	0	0	0	0	0	0	0		1
560	2	7	0	0	0	0	0	0	0	0	0	0	0	0	0	0	1	0	0	0	0	0	0	1	0	0	0	0	0	1	0	0	1	18	6	3	3	2	1	0	0	0	0	0	0	0		8
561	1	5	0	0	0	0	0	0	1	0	0	0	0	0	0	0	0	0	0	1	0	0	0	0	0	1	0	0	0	0	0	0	1	5	5	28	2	1	1	0	0	0	0	0	0	0		1
562	2	6	0	0	0	1	0	0	0	1	0	0	0	0	0	0	0	0	0	0	0	0	0	0	0	0	0	0	0	0	0	0	1	6	6	40	1	1	1	0	0	0	0	0	0	0		1
563	2	7	0	0	0	0	0	0	0	0	0	0	0	0	0	0	1	0	0	0	0	0	0	0	0	0	1	0	0	0	1	0	1	21	9	13	1	1	1	0	1	0	0	0	0	0		3
564	2	7	0	0	0	1	0	0	0	0	0	0	0	0	0	0	0	0	0	0	0	0	0	0	0	0	0	0	0	0	0	0	1	2	2	40	1	1	1	0	0	0	0	0	0	0		1
565	2	6	0	0	0	0	0	0	0	0	0	0	0	0	1	0	0	0	0	0	0	0	0	0	0	0	0	0	0	0	1	0	1	11	11	27	2	1	1	0	0	0	0	0	0	0		1
566	1	6	0	0	0	0	0	1	0	1	0	0	0	0	0	0	0	0	0	0	0	0	0	0	0	0	0	0	0	0	0	0	1	4	4	1	1	1	1	0	0	0	0	0	0	0		1
567	2	6	0	0	0	0	0	0	0	0	0	0	0	0	0	0	1	0	0	0	0	0	0	1	0	0	0	0	0	0	1	0	1	18	6	34	1	1	1	0	0	0	0	0	0	0		1
568	1	7	0	0	0	0	0	0	0	0	0	1	0	0	0	0	0	0	0	0	0	0	0	0	0	0	0	0	0	0	0	0	1	8	8	27	3	1	1	0	0	0	0	0	0	0		6
569	1	6	0	0	0	0	0	0	0	0	0	0	0	0	0	0	0	0	0	0	0	0	0	1	0	0	0	0	0	0	0	0	1	18	6	22	3	2	1	0	0	0	0	0	0	0		5
570	1	4	0	0	0	0	0	0	0	0	0	0	0	0	0	0	0	1	0	0	1	0	0	0	0	0	0	0	0	0	0	0	1	15	3	23	1	1	1	0	0	0	0	0	0	0		6
571	1	5	0	0	0	0	0	1	0	0	0	0	0	0	0	0	0	0	0	0	0	0	0	0	0	0	0	0	0	0	0	0	1	4	4	25	3	2	1	0	0	0	0	0	0	0		6
572	2	7	0	0	0	0	0	0	0	0	0	0	1	0	0	0	0	0	0	0	0	0	0	0	0	0	1	0	0	0	0	0	1	9	9	11	4	2	1	0	0	0	0	0	0	0		1
573	1	5	0	0	0	0	1	0	0	0	0	0	0	0	0	0	0	0	0	0	0	0	1	0	0	0	0	0	0	0	0	0	1	17	5	11	3	2	1	0	0	0	0	0	0	0		6
574	1	6	0	0	1	0	0	0	0	0	0	0	0	0	0	0	0	0	0	0	1	1	0	0	0	0	0	0	0	0	0	0	1	16	4	13	3	1	1	0	0	0	0	0	0	0		6
575	2	7	0	0	0	0	0	0	0	0	0	1	0	0	0	0	0	0	0	0	0	0	0	0	0	0	0	0	0	0	0	0	1	8	8	13	1	1	1	0	0	0	0	0	0	0		1
576	2	7	0	0	0	0	0	0	0	0	0	0	0	0	0	1	0	0	0	0	0	0	0	0	0	0	0	0	0	0	0	0	1	12	12	8	4	2	1	0	0	0	0	0	0	0		1
577	2	7	0	0	0	0	0	0	0	0	0	0	0	0	0	0	0	0	0	0	0	0	0	0	0	1	0	0	0	0	0	0	1	20	8	13	3	1	1	0	0	0	0	0	0	0		5
578	1	7	0	0	0	0	0	0	0	0	0	0	0	0	1	0	0	0	0	0	0	0	0	0	0	0	0	0	0	0	0	0	1	11	11	11	1	1	1	0	0	0	0	0	0	0		5
579	2	7	0	0	0	0	0	0	0	1	0	0	0	0	1	0	0	0	0	0	0	0	0	0	0	0	0	0	0	0	1	0	1	6	6	13	1	1	1	0	0	0	0	0	0	0		1
580	2	7	0	0	0	0	0	0	0	0	0	0	0	0	0	1	0	0	0	0	0	0	0	0	0	1	0	0	0	0	0	0	1	20	8	13	1	1	1	0	0	0	0	0	0	0		1
581	1	5	0	0	0	0	0	0	0	0	0	0	0	0	0	0	1	0	0	0	0	0	0	0	0	0	0	1	0	0	0	0	1	22	10	24	6	1	0	0	0	0	0	0	1	0		1
582	1	7	0	0	0	0	0	0	0	0	0	0	0	0	0	1	0	0	0	0	0	0	0	0	0	0	0	0	0	0	0	0	1	12	12	12	4	2	0	0	0	0	0	0	1	0		5
583	2	6	0	0	0	0	0	0	0	0	0	0	0	0	0	0	0	0	0	0	0	0	0	0	0	0	0	0	0	1	0	0	1	24	12	12	1	1	1	0	0	0	0	0	0	0		1
584	2	5	0	0	1	0	1	0	1	0	0	0	0	0	0	0	0	0	0	0	0	0	0	0	0	0	0	0	0	0	0	0	1	3	3	21	5	1	1	1	1	0	0	0	0	0		1
585	1	5	0	0	0	0	0	0	0	1	0	0	0	0	0	0	0	0	0	0	0	0	0	0	0	0	0	0	0	0	0	0	1	6	6	23	1	1	1	0	0	0	0	0	0	0		1
586	2	7	0	0	0	0	0	0	0	0	0	0	0	1	0	0	1	0	0	0	0	0	0	0	0	0	0	0	0	0	0	0	1	10	10	11	1	1	1	0	0	0	0	0	0	0		1
587	1	5	0	0	0	0	0	0	0	0	0	0	0	0	0	0	0	0	0	1	0	0	0	0	0	0	0	0	0	0	0	0	1	14	2	1	1	1	1	0	0	0	0	0	0	0		5
588	2	7	0	0	0	0	0	0	0	0	0	0	0	0	1	0	0	0	0	0	0	0	0	0	0	0	0	0	0	0	0	0	1	11	11	4	4	2	1	0	0	0	0	0	0	0		1
589	2	7	0	0	0	0	0	0	0	0	0	0	0	0	0	0	0	0	0	0	0	0	0	1	0	0	1	0	0	0	0	0	1	18	6	24	6	2	1	1	1	0	0	0	0	0		1
590	1	5	0	0	0	0	0	0	0	0	0	0	0	0	0	0	0	0	0	0	0	0	0	0	0	1	0	0	1	0	1	0	1	23	11	20	7	2	1	0	0	0	0	0	0	0		5
591	1	5	0	0	0	0	0	0	0	0	0	0	0	0	0	1	0	0	0	0	0	0	0	0	0	0	0	0	0	0	0	0	1	12	12	27	3	1	1	0	0	0	0	0	0	0		5
592	2	7	0	0	0	0	0	0	0	0	0	0	0	0	0	0	0	0	0	0	0	0	0	0	0	0	0	1	0	0	0	0	1	22	10	21	2	1	1	0	0	0	0	0	0	0		1
593	1	5	0	0	0	0	0	0	1	0	0	0	0	0	0	0	0	0	0	0	0	0	0	0	0	0	1	0	0	0	0	0	1	21	9	26	1	1	1	0	0	0	0	0	0	0		1
594	2	7	0	0	0	0	0	0	0	0	0	0	0	0	0	0	0	0	0	0	0	1	0	0	1	0	0	0	0	0	0	0	1	16	4	30	4	2	1	0	0	0	0	0	0	0		1
595	2	7	0	0	0	0	0	0	0	0	0	0	0	0	0	0	0	0	0	0	0	0	0	0	1	0	0	0	0	0	0	0	1	19	7	27	2	1	1	0	0	0	0	0	0	0		2
596	2	5	0	0	1	0	0	0	0	0	0	0	0	0	0	0	0	0	0	0	0	0	0	1	0	0	0	0	0	0	0	0	1	18	6	15	1	2	1	0	0	0	0	0	0	0		1
597	1	5	0	0	0	0	0	0	0	1	0	0	0	0	1	0	0	0	0	0	0	0	0	0	0	0	0	0	0	0	0	0	1	6	6	30	4	2	1	0	0	0	0	0	0	0		5
598	1	6	0	0	0	0	0	1	0	0	0	0	0	0	0	0	0	0	0	1	0	0	0	0	0	0	0	0	1	0	0	0	1	4	4	13	1	1	1	0	0	0	0	0	0	0		6
599	1	7	0	0	0	0	0	0	0	0	0	0	0	0	0	0	0	0	0	0	0	0	0	0	1	0	0	1	0	0	0	0	1	19	7	13	1	1	1	0	0	0	0	0	0	0		2
600	2	7	0	0	0	0	0	0	0	0	0	1	0	0	1	0	1	0	0	0	0	0	0	1	0	0	0	0	0	0	0	0	1	18	6	23	1	1	1	0	0	0	0	0	0	0		1
601	1	6	0	0	0	0	0	1	0	0	0	0	0	0	0	0	0	1	0	0	0	0	0	0	0	0	0	0	0	0	0	0	1	4	4	22	3	2	0	0	0	0	0	0	1	0		1
602	2	5	0	0	0	0	0	0	0	0	0	0	0	0	0	0	0	0	1	0	0	0	0	0	0	0	0	0	0	0	0	0	1	13	1	11	3	2	1	0	0	0	0	0	0	0		1
603	2	4	0	0	0	0	0	0	1	0	0	0	0	0	0	0	0	0	0	1	0	0	0	0	0	0	0	0	0	0	0	0	1	14	2	38	3	1	1	0	0	0	0	0	0	0		1
604	1	5	0	0	0	0	0	0	0	0	0	0	0	0	0	0	0	0	0	1	0	0	0	0	0	0	0	0	0	0	0	0	1	14	2	30	4	2	1	0	0	0	0	0	0	0		6
605	1	6	0	0	0	0	0	0	0	0	0	0	1	0	0	0	0	0	0	0	0	0	0	1	0	0	0	0	0	0	0	0	1	9	9	11	3	1	1	1	1	0	0	0	0	0		6
606	1	7	0	0	0	0	0	0	0	0	0	0	0	1	0	0	0	0	0	0	0	0	0	0	0	0	0	0	0	0	0	0	1	10	10	13	1	1	1	0	0	0	0	0	0	0		6
607	1	6	0	0	0	0	0	0	0	0	0	1	0	0	0	0	0	0	0	0	0	0	0	0	0	0	0	1	0	0	0	0	1	22	10	21	7	1	1	0	0	0	0	0	0	0		6
608	1	4	0	1	0	0	0	0	0	0	0	0	0	0	0	0	0	0	0	1	0	1	0	0	0	0	0	0	0	0	0	0	1	14	2	40	4	1	1	0	0	0	0	0	0	0		6
609	1	5	0	0	0	0	0	0	0	0	0	0	0	0	0	0	0	0	0	0	1	0	0	0	0	0	0	0	0	0	0	0	1	15	3	3	3	2	1	0	0	0	0	0	0	0		1
610	2	7	0	0	0	0	0	0	0	1	0	0	0	0	0	0	0	0	0	0	0	0	0	0	0	0	0	0	0	0	0	0	1	6	6	13	3	1	1	0	0	0	0	0	0	0		1
611	1	7	0	0	0	0	0	0	0	0	0	0	0	0	0	0	0	0	0	0	0	0	0	0	0	0	0	0	0	1	0	0	1	24	12	1	5	1	0	1	1	0	0	0	0	0		1
612	1	5	0	0	0	0	0	0	0	0	1	0	0	0	0	0	0	0	0	0	0	0	0	0	0	0	1	0	0	0	0	0	1	21	9	37	6	2	1	0	0	0	0	0	0	0		5
613	1	5	0	0	0	0	0	0	0	0	1	0	0	0	0	0	0	0	0	0	0	0	0	0	0	0	0	0	0	0	0	0	1	7	7	24	4	1	0	0	0	0	0	0	1	0		1
614	1	5	0	0	0	0	0	0	0	0	0	0	0	0	0	0	0	0	1	0	0	0	0	0	0	0	0	0	0	0	0	0	1	13	1	14	1	1	1	0	0	0	0	0	0	0		6
615	2	7	0	0	0	0	0	0	0	0	0	0	0	0	0	1	0	0	0	0	0	0	0	0	0	1	0	0	0	0	0	0	1	20	8	40	4	1	1	0	0	0	0	0	0	0		1
616	1	7	0	0	0	0	0	0	0	0	0	0	0	0	0	0	0	0	0	0	0	0	0	0	0	1	0	0	1	0	0	0	1	20	8	24	6	2	1	0	0	0	0	0	0	0		5
617	2	7	0	0	0	0	0	0	0	0	0	0	0	0	0	0	1	0	0	0	0	0	0	0	0	0	0	1	0	0	0	0	1	22	10	27	2	1	1	0	0	0	0	0	0	0		5
618	2	6	0	0	0	0	0	0	0	1	0	0	0	0	0	0	0	0	0	0	0	0	0	0	0	0	1	0	0	0	0	0	1	21	9	26	3	1	1	0	0	0	0	0	0	0		2
619	2	7	0	0	0	0	0	0	0	0	0	0	0	0	0	0	1	0	0	0	0	0	0	0	0	0	0	0	1	0	0	0	1	23	11	12	1	1	1	0	0	0	0	0	0	0		1
620	2	7	0	0	0	0	0	0	0	0	0	0	0	0	0	1	1	0	0	0	0	0	0	0	0	0	0	0	0	0	0	0	1	12	12	29	5	2	1	0	0	0	0	0	0	0		2
621	1	6	0	0	0	0	0	0	0	0	0	0	0	0	0	0	0	0	0	0	1	0	0	0	0	0	0	0	0	0	0	0	1	15	3	1	1	1	1	0	0	0	0	0	0	0		5
622	2	7	0	0	0	0	0	0	0	0	0	1	0	0	0	0	1	0	0	0	0	0	0	0	0	0	0	0	0	1	0	0	1	8	8	16	4	2	1	0	0	0	0	0	0	0		1
623	2	7	0	0	0	0	0	0	0	0	0	0	0	0	0	0	1	0	0	0	0	0	0	0	0	0	0	0	0	1	0	0	1	24	12	28	3	1	1	0	0	0	0	0	0	0		1
624	1	7	0	0	0	0	0	0	0	0	0	0	0	0	0	0	1	0	0	0	0	0	0	0	0	0	0	0	0	1	0	0	1	24	12	27	2	1	1	0	0	0	0	0	0	0		5
625	1	6	0	0	0	0	0	0	0	0	0	0	0	0	0	0	0	0	0	0	0	0	0	0	0	0	0	1	0	0	1	0	1	22	10	21	3	1	1	0	0	0	0	0	0	0		5
626	1	6	0	0	0	0	0	0	0	0	0	0	0	0	0	0	1	0	0	0	0	0	0	0	0	0	0	0	0	1	0	0	1	24	12	23	1	1	1	0	0	0	0	0	0	0		5
627	2	7	0	0	0	0	0	0	0	0	1	0	0	0	0	0	0	0	0	0	0	0	0	0	0	0	0	1	0	1	0	0	1	7	7	14	3	1	1	0	0	0	0	0	0	0		1
628	2	7	0	0	0	0	0	0	0	0	0	0	0	0	0	0	0	0	1	0	1	0	0	0	0	0	0	0	0	0	0	0	1	13	1	37	2	2	1	0	0	0	0	0	0	0		1
629	1	6	0	0	0	0	0	0	0	0	0	0	0	0	0	0	0	0	0	0	0	1	0	0	1	0	0	0	0	0	0	0	1	16	4	27	1	1	1	0	0	0	0	0	0	0		6
630	1	7	0	0	0	0	0	0	0	0	0	0	0	0	0	0	0	0	0	0	0	0	0	0	0	0	0	1	0	0	0	0	1	22	10	11	2	2	1	0	0	0	0	0	0	0		6
631	2	6	0	0	0	0	0	0	0	0	0	0	0	0	0	1	0	0	0	0	0	0	0	0	0	0	0	0	0	0	1	0	1	12	12	24	7	2	1	0	0	0	0	0	0	0		1
632	2	7	0	0	0	0	0	0	0	0	0	0	0	0	0	0	0	0	0	0	0	0	1	0	0	0	0	0	0	0	0	0	1	17	5	23	3	2	1	0	0	0	0	0	0	0		1
633	2	5	0	1	0	0	0	0	0	0	0	0	0	0	0	0	0	0	0	0	0	1	0	0	0	0	0	0	0	0	0	0	1	16	4	13	1	1	1	0	0	0	0	0	0	0		1
634	1	5	0	0	0	0	0	0	0	1	0	0	0	0	0	0	0	0	0	0	0	0	0	0	0	0	0	0	0	0	0	0	1	6	6	19	6	2	0	1	1	0	0	0	0	0		1
635	2	5	0	0	0	0	1	0	0	0	0	0	0	0	0	0	0	0	0	1	0	0	1	0	0	0	0	0	0	0	0	0	1	17	5	40	1	1	1	0	0	0	0	0	0	0		5
636	2	6	0	0	0	0	0	0	0	0	0	1	0	0	0	0	0	0	0	0	0	0	0	1	0	0	0	0	0	0	0	0	1	18	6	27	4	1	1	0	0	0	0	0	0	0		1
637	1	5	0	0	0	0	0	1	0	0	1	0	0	0	0	0	0	0	0	0	0	0	0	0	0	0	0	0	0	0	0	0	1	7	7	46	1	2	1	0	0	0	0	0	0	0		6
638	2	5	0	0	1	0	0	0	0	0	0	0	0	0	0	0	0	0	0	0	1	0	0	0	0	0	0	0	0	0	0	0	1	1	1	14	1	1	1	0	0	0	0	0	0	0		2
639	1	6	0	0	0	0	0	0	0	1	0	0	0	0	0	0	0	0	0	0	0	0	0	0	0	0	0	0	0	0	0	0	1	6	6	13	1	1	1	0	0	0	0	0	0	0		5
640	2	6	0	0	0	0	0	0	0	1	0	0	0	0	0	0	0	0	0	0	0	0	0	0	0	0	0	0	0	0	0	0	1	6	6	28	3	1	1	0	0	0	0	0	0	0		1
641	2	7	0	0	0	0	0	0	0	0	0	0	0	0	0	1	0	0	0	0	0	0	0	0	0	0	0	0	0	0	1	0	1	12	12	29	2	2	1	0	0	0	0	0	0	0		2
642	1	5	0	0	0	0	0	0	0	1	0	1	0	0	0	0	0	0	0	0	0	0	0	0	0	0	0	0	0	0	0	0	1	8	8	1	1	1	1	0	0	0	0	0	0	0		6
643	1	4	0	0	1	0	1	0	0	0	0	0	0	0	0	0	0	0	0	0	0	0	0	0	0	0	0	0	0	0	0	0	1	1	1	9	4	2	1	0	0	0	0	0	0	0		5
644	1	7	0	0	0	0	0	0	0	0	0	0	0	0	0	0	0	0	0	0	0	0	0	0	0	0	0	0	1	0	0	0	1	23	11	22	4	2	1	0	0	0	0	0	0	0		5
645	2	4	0	0	0	0	0	0	0	0	0	0	0	0	0	0	0	1	0	1	0	0	0	0	0	0	0	0	0	0	0	0	1	14	2	21	6	1	1	0	0	0	0	0	0	0		1
646	2	7	0	0	0	0	0	0	0	1	0	0	0	1	0	0	0	0	0	0	0	0	0	0	0	0	0	0	0	0	0	0	1	6	6	23	1	1	1	0	0	0	0	0	0	0		2
647	1	5	0	1	0	0	0	0	0	0	0	0	0	0	0	0	0	0	0	1	0	0	0	0	0	0	0	0	0	0	0	0	1	14	2	46	3	2	0	0	0	0	0	0	1	0		8
648	2	6	0	0	0	0	0	0	0	0	0	0	0	0	0	0	0	0	0	0	0	0	0	0	0	1	0	0	1	0	0	0	1	20	8	10	2	2	1	0	0	0	0	0	0	0		5
649	1	4	0	1	1	0	0	0	0	0	0	0	0	0	0	0	0	0	0	0	0	0	0	0	0	0	0	0	0	0	0	0	1	1	1	46	5	2	1	0	0	0	0	0	0	0		6
650	2	7	0	0	0	0	0	1	0	0	0	0	0	0	0	0	0	0	0	0	0	0	0	0	0	0	0	0	0	0	0	0	1	4	4	21	4	1	1	0	0	0	0	0	0	0		1
651	2	6	0	0	0	0	0	0	0	0	0	0	0	0	0	0	0	0	0	0	0	0	0	0	0	0	0	0	0	1	0	0	1	24	12	21	7	2	1	0	0	0	0	0	0	0		1
652	1	4	0	1	0	0	0	0	0	0	0	0	0	0	0	0	0	0	0	1	0	0	0	0	0	0	0	0	0	0	0	0	1	14	2	23	2	1	1	0	0	0	0	0	0	0		5
653	1	6	0	0	0	0	0	0	0	0	0	1	0	0	0	0	0	0	0	0	0	0	0	0	0	0	0	0	0	0	0	0	1	8	8	40	3	1	1	0	0	0	0	0	0	0		6
654	1	5	0	0	1	0	0	1	0	0	0	0	0	0	0	0	0	0	0	0	0	0	0	0	0	0	0	0	0	0	0	0	1	1	1	27	3	1	1	0	0	0	0	0	0	0		1
655	2	7	0	0	0	0	0	0	0	0	0	0	0	0	0	0	0	0	0	0	0	0	1	0	0	0	0	0	0	0	0	0	1	17	5	19	3	2	1	1	1	0	0	0	0	0		4
656	1	5	0	0	0	0	0	0	0	0	0	0	0	0	1	0	0	0	0	0	0	0	0	0	0	1	0	0	0	0	0	0	1	11	11	27	1	1	1	0	0	0	0	0	0	0		6
657	1	5	0	0	0	0	0	0	0	0	0	0	0	0	0	0	0	0	0	0	1	0	1	0	0	0	0	0	0	0	0	0	1	15	3	14	1	1	1	0	0	0	0	0	0	0		1
658	1	5	0	0	0	0	0	0	0	1	0	0	0	0	0	0	0	0	0	0	0	1	0	0	0	0	0	0	0	0	0	0	1	6	6	24	4	1	1	0	0	0	0	0	0	0		2
659	2	7	0	0	0	0	0	0	0	0	0	0	0	0	0	0	0	0	0	0	0	0	0	0	0	1	1	0	0	0	0	0	1	21	9	12	3	2	1	0	0	0	0	0	0	0		1
660	1	5	0	0	0	0	0	0	1	0	0	0	0	0	0	0	0	0	1	0	0	0	0	0	0	0	0	0	0	0	0	0	1	13	1	40	1	1	1	0	0	0	0	0	0	0		8
661	1	7	0	0	0	0	0	0	0	0	0	0	0	0	0	0	0	0	0	0	0	0	1	0	0	0	0	0	0	0	0	0	1	17	5	13	3	1	1	0	0	0	0	0	0	0		6
662	1	6	0	0	0	0	0	0	0	0	0	0	0	0	0	0	0	0	0	0	0	0	0	0	0	1	0	0	0	0	0	0	1	20	8	23	1	1	1	0	0	0	0	0	0	0		5
663	2	4	0	0	0	0	0	0	1	0	0	0	0	0	0	0	0	0	0	0	1	0	0	0	0	0	0	0	0	0	0	0	1	5	5	13	4	1	1	0	0	0	0	0	0	0		1
664	1	7	0	0	0	0	0	0	0	0	0	0	0	0	0	0	0	0	0	0	0	0	0	0	0	0	1	0	0	0	1	0	1	21	9	14	1	1	1	0	0	0	0	0	0	0		6
665	2	7	0	0	0	0	0	0	0	0	0	0	0	0	0	0	0	0	0	0	0	0	0	0	0	1	0	1	0	0	0	0	1	20	8	27	1	1	1	0	0	0	0	0	0	0		1
666	2	4	0	0	0	0	1	0	0	0	0	0	0	0	0	0	0	0	0	0	0	0	0	0	0	0	0	0	0	0	0	0	1	3	3	13	1	1	1	0	0	0	0	0	0	0		1
667	2	7	0	0	0	0	0	0	0	0	0	0	0	0	1	0	1	0	0	0	0	0	0	0	0	0	0	0	0	0	0	0	1	11	11	22	1	2	1	0	0	0	0	0	0	0		1
668	1	7	0	0	0	0	0	1	0	0	0	0	0	0	0	0	0	0	0	0	0	0	0	0	1	0	0	0	0	0	0	0	1	4	4	27	1	1	0	0	0	0	0	0	1	0		1
669	2	6	0	0	0	0	0	1	0	0	0	0	0	0	0	0	0	0	0	0	0	0	0	0	0	0	0	0	0	0	0	0	1	4	4	14	3	2	1	0	0	0	0	0	0	0		1
670	2	7	0	0	0	0	0	0	0	0	0	0	0	0	0	0	0	0	0	0	0	0	0	0	0	0	0	0	1	0	1	0	1	23	11	11	4	2	1	0	0	0	0	0	0	0		1
671	2	6	0	0	0	0	0	0	0	0	0	0	1	0	0	0	0	0	0	0	0	0	0	0	0	0	0	0	0	0	0	0	1	9	9	27	1	1	1	1	1	0	0	0	0	0		3
672	1	6	0	0	0	1	0	0	0	0	0	0	0	0	0	1	0	0	0	0	0	0	0	0	0	0	0	0	0	0	1	0	1	12	12	44	4	2	1	0	0	0	0	0	0	0		6
673	2	5	0	1	0	0	1	0	0	0	0	0	0	0	0	0	0	0	0	0	0	0	0	0	0	0	0	0	0	0	0	0	1	3	3	13	5	1	1	0	0	0	0	0	0	0		1
674	1	4	0	0	0	0	0	0	0	0	1	0	0	0	0	0	0	0	0	0	0	0	0	0	0	0	0	0	0	0	0	0	1	7	7	1	1	1	1	0	0	0	0	0	0	0		3
675	1	4	0	0	0	0	0	0	0	0	0	0	0	0	0	0	0	0	0	1	0	0	0	0	0	0	0	0	0	0	0	0	1	14	2	13	2	1	0	1	1	0	0	1	0	0	Ì	1
676	2	7	0	0	0	0	0	0	0	0	0	0	0	1	0	1	0	0	0	0	0	0	0	0	0	0	0	0	0	0	0	0	1	12	12	30	6	2	1	0	0	0	0	0	0	0		1
677	1	6	0	0	0	0	0	0	0	0	0	0	0	1	1	0	0	0	0	0	0	0	0	0	0	0	0	0	0	0	0	0	1	11	11	34	1	1	1	0	0	0	0	0	0	0		6
678	1	7	0	0	0	0	0	0	0	0	0	0	0	0	0	0	1	0	0	0	0	0	0	0	0	0	0	0	0	1	0	0	1	24	12	14	1	1	1	0	0	0	0	0	0	0		1
679	1	5	0	0	0	0	0	0	1	0	0	0	0	0	0	0	0	0	0	0	0	0	0	0	0	1	0	0	0	0	0	0	1	5	5	11	3	2	1	0	0	0	0	0	0	0		5
680	1	5	0	0	0	0	0	0	0	0	0	1	0	0	0	0	0	0	0	0	0	0	1	0	0	0	0	0	0	0	0	0	1	8	8	20	4	2	1	0	0	0	0	0	0	0		6
681	2	7	0	0	0	0	0	0	1	0	0	1	0	0	0	0	0	0	0	0	0	0	0	0	0	0	0	0	0	0	0	0	1	8	8	13	3	1	1	0	0	0	0	0	0	0		1
682	1	5	0	1	0	0	0	0	0	0	0	0	0	0	0	0	0	0	0	1	0	0	1	0	0	0	0	0	0	0	0	0	1	14	2	27	1	1	1	0	0	0	0	0	0	0		6
683	1	5	0	0	0	0	0	0	0	0	0	0	0	0	0	0	0	0	0	0	0	0	0	0	1	0	1	0	0	0	0	0	1	19	7	23	4	1	1	0	0	0	0	0	0	0		6
684	1	4	0	0	0	0	1	0	0	0	0	0	0	0	0	0	0	0	0	0	0	0	0	0	0	0	0	0	0	0	0	0	1	3	3	9	3	2	1	0	0	0	0	0	0	0		5
685	2	4	0	0	1	0	0	0	0	0	0	0	0	0	0	0	0	0	0	0	0	0	1	0	0	0	0	0	0	0	0	0	1	17	5	21	4	1	1	0	0	0	0	0	0	0		1
686	2	7	0	0	0	0	0	0	0	0	0	0	0	0	0	0	0	0	0	0	0	0	0	0	1	0	1	0	0	0	0	0	1	21	9	26	1	1	1	0	0	0	0	0	0	0		1
687	1	7	0	1	0	0	0	1	0	0	0	0	0	0	0	0	0	0	0	0	0	0	0	0	0	0	0	0	0	0	0	0	1	4	4	28	1	1	1	0	0	0	0	0	0	0		5
688	1	5	0	0	0	0	0	0	0	0	0	0	0	0	0	0	0	0	0	0	0	0	0	0	0	0	0	0	1	0	0	0	1	23	11	21	4	1	1	0	0	0	0	0	0	0		6
689	1	7	0	0	0	0	0	0	0	0	0	0	0	0	0	0	0	0	0	0	0	0	0	0	0	0	0	0	0	1	0	0	1	24	12	1	4	1	1	0	0	0	0	0	0	0		5
690	1	7	0	0	0	0	0	0	0	0	0	0	0	0	1	0	1	0	0	0	0	0	0	0	0	0	0	0	0	0	0	0	1	11	11	26	4	1	1	0	0	0	0	0	0	0		6
691	1	7	0	0	0	0	0	0	0	0	0	0	0	0	0	0	0	0	0	0	0	0	0	0	0	0	0	0	1	0	0	0	1	23	11	1	1	1	0	0	0	0	0	0	1	0		1
692	2	6	0	0	0	0	0	0	0	0	0	0	0	0	1	0	0	0	0	0	0	0	0	0	0	0	0	0	0	1	0	0	1	11	11	23	1	1	1	0	0	0	0	0	0	0		1
693	1	6	0	0	0	0	0	0	0	0	1	0	0	0	0	0	0	0	0	0	0	0	0	0	0	0	1	0	0	0	0	0	1	7	7	27	1	1	1	0	0	0	0	0	0	0		3
694	1	5	0	0	0	0	0	0	0	0	0	0	0	0	0	0	0	0	0	0	0	1	0	0	0	0	0	0	0	0	0	0	1	16	4	14	1	1	1	0	0	0	0	0	0	0		6
695	1	7	0	0	0	0	0	0	0	0	0	0	0	0	0	0	0	0	0	0	0	0	0	0	0	1	0	0	1	0	0	0	1	20	8	23	1	1	1	0	0	0	0	0	0	0		6
696	1	5	0	0	0	0	0	0	0	1	1	0	0	0	0	0	0	0	0	0	0	0	0	0	0	0	1	0	0	0	0	0	1	6	6	36	5	2	1	0	0	0	0	0	0	0		5
697	2	6	0	0	0	0	0	0	0	0	0	0	0	0	0	0	0	0	0	0	0	0	0	0	0	0	0	1	0	0	0	0	1	22	10	28	3	1	1	0	0	0	0	0	0	0		1
698	2	7	0	0	0	0	0	1	0	0	0	0	0	0	0	0	0	0	0	0	0	0	0	0	0	0	0	0	0	0	0	0	1	4	4	12	3	1	1	0	0	0	0	0	0	0		1
699	2	7	0	0	0	0	0	0	0	0	0	0	0	1	0	0	0	0	0	0	0	0	0	0	0	0	0	0	0	0	0	0	1	10	10	45	1	2	1	0	0	0	0	0	0	0		1
700	2	4	0	0	0	0	0	0	0	0	0	0	1	0	0	0	0	0	0	0	0	0	0	1	0	0	0	0	0	0	0	0	1	9	9	28	3	1	1	0	0	0	0	0	0	0		1
701	1	5	0	0	0	0	0	0	0	1	0	0	0	0	0	0	0	0	0	0	0	1	0	0	0	0	0	0	0	0	0	0	1	6	6	12	1	1	1	0	0	0	0	0	0	0		6
702	2	5	0	0	0	0	0	0	0	0	0	0	0	0	0	0	0	0	0	0	0	0	0	0	0	1	0	0	0	0	0	0	1	20	8	21	4	1	1	0	0	0	0	0	0	0		1
703	1	6	0	0	0	0	0	0	0	0	0	0	0	0	1	0	0	0	0	0	0	0	0	0	0	0	0	0	0	0	0	0	1	11	11	14	1	1	1	0	0	0	0	0	0	0		1
704	1	7	0	0	0	0	0	0	0	0	0	0	0	0	0	0	0	0	0	0	1	0	0	0	0	0	0	0	0	0	0	0	1	15	3	14	5	1	1	0	0	0	0	0	0	0		6
705	2	6	0	0	0	0	0	1	0	0	0	0	0	0	0	0	0	0	0	0	0	0	0	0	0	0	0	0	0	0	0	0	1	4	4	4	1	2	1	0	0	0	0	0	0	0		1
706	1	7	0	0	0	0	0	0	0	0	0	0	0	0	0	0	1	0	0	0	0	0	0	0	0	0	0	0	1	0	0	0	1	23	11	13	1	1	1	0	0	0	0	0	0	0		6
707	2	7	0	0	0	0	0	0	0	0	0	0	0	0	0	1	1	0	0	0	0	0	0	0	0	0	0	0	0	0	0	0	1	12	12	13	3	1	1	0	0	0	0	0	0	0		1
708	1	7	0	0	0	0	0	0	0	0	1	0	0	0	0	0	1	0	0	0	0	0	0	0	0	0	0	0	0	0	1	0	1	7	7	23	2	1	1	0	0	0	0	0	0	0		6
709	1	7	0	0	0	0	0	0	0	0	0	0	0	0	0	1	1	0	0	0	0	0	0	0	0	0	0	0	0	0	0	0	1	12	12	34	1	1	1	0	0	0	0	0	0	0		1
710	1	7	0	0	0	0	0	0	0	0	1	0	0	0	0	0	0	0	0	0	0	0	0	0	0	0	0	0	0	0	0	0	1	7	7	12	1	1	1	0	0	0	0	0	0	0		6
711	2	7	0	0	0	0	0	0	0	0	0	0	1	0	0	0	1	0	0	0	0	0	0	0	0	0	0	0	0	0	0	0	1	9	9	14	1	1	1	0	0	0	0	0	0	0		1
712	2	7	0	0	0	0	0	0	0	0	0	0	0	0	0	0	0	0	0	0	0	0	0	0	0	0	0	0	1	0	0	0	1	23	11	27	3	1	1	0	0	0	0	0	0	0		1
713	2	6	0	0	0	0	0	0	0	0	0	0	0	0	0	0	0	0	0	0	0	0	1	0	0	0	1	0	0	0	0	0	1	21	9	11	3	2	1	0	0	0	0	0	0	0		1
714	1	7	0	0	0	0	0	0	0	0	1	0	0	0	0	0	0	0	0	0	0	0	0	0	0	0	1	0	0	0	0	0	1	7	7	14	1	1	1	0	0	0	0	0	0	0		6
715	2	7	0	0	0	0	0	0	0	0	0	0	0	0	0	0	0	0	0	0	0	0	0	0	0	0	0	1	0	0	0	0	1	22	10	4	4	1	1	1	1	0	0	0	0	0		1
716	1	4	0	0	0	0	0	0	0	0	0	0	0	0	0	0	0	0	0	1	0	0	0	0	0	0	0	0	0	0	0	0	1	14	2	29	3	2	1	0	0	0	0	0	0	0		6
717	2	7	0	0	0	0	0	0	0	0	0	0	0	1	0	0	1	0	0	0	0	0	0	0	0	0	0	0	0	0	1	0	1	10	10	39	3	2	1	0	0	0	0	0	0	0		1
718	1	7	0	0	0	0	0	0	0	0	0	0	0	0	1	0	1	0	0	0	0	0	0	0	0	0	0	1	0	0	0	0	1	22	10	14	4	1	1	0	0	0	0	0	0	0		5
719	2	7	0	0	0	0	0	0	0	0	1	0	0	0	0	0	0	0	0	0	0	0	0	0	0	1	0	0	0	0	0	0	1	20	8	12	3	2	1	0	0	0	0	0	0	0		5
720	1	6	0	1	0	0	0	0	0	0	0	0	0	0	0	0	0	0	0	0	1	0	1	0	0	0	0	0	0	0	0	0	1	15	3	11	2	1	1	0	0	0	0	0	0	0		8
721	1	7	0	0	0	0	0	0	0	0	0	0	0	0	0	0	1	0	0	0	0	0	0	0	0	0	0	0	0	1	0	0	1	24	12	23	3	2	1	0	0	0	1	0	0	0		5
722	2	7	0	0	0	0	0	0	0	0	0	0	0	0	0	1	0	0	0	0	0	0	0	0	0	0	0	0	0	0	0	0	1	12	12	13	1	1	1	0	0	0	0	0	0	0		1
723	1	5	0	0	1	0	1	0	0	0	0	0	0	0	0	0	0	0	0	0	0	0	0	0	1	0	0	0	0	1	0	0	1	19	7	6	6	2	1	0	0	0	0	0	0	0		3
724	2	7	0	0	0	0	0	0	0	0	0	0	0	0	0	0	1	0	0	0	0	0	0	0	0	0	0	0	0	1	0	0	1	24	12	13	1	1	1	0	0	0	0	0	0	0		1
725	1	7	0	0	0	0	0	0	0	0	0	0	1	0	1	0	1	0	0	0	0	0	0	1	0	0	0	0	0	0	0	0	1	18	6	40	2	1	1	0	0	0	0	0	0	0		6
726	1	5	0	0	0	0	0	0	0	0	0	0	0	0	0	0	0	0	0	0	1	0	0	0	1	0	0	0	0	0	0	0	1	19	7	14	3	2	1	0	0	0	0	0	0	0		6
727	2	7	0	0	0	0	0	0	0	1	0	0	0	0	0	0	0	0	0	0	0	0	0	0	0	0	0	0	0	0	1	0	1	6	6	27	2	1	1	0	0	0	0	0	0	0		5
728	1	5	0	0	0	0	0	0	1	0	0	0	0	0	0	0	0	0	0	0	0	0	0	0	0	0	0	0	0	0	0	0	1	5	5	1	3	1	1	0	0	0	0	0	0	0		5
729	1	7	0	0	0	0	0	1	0	0	0	0	0	0	0	0	1	0	0	0	0	0	0	0	0	0	0	0	0	0	1	0	1	4	4	14	1	1	1	0	0	0	0	0	0	0		1
730	2	7	0	0	0	0	0	0	0	0	1	0	0	0	0	0	0	0	0	0	0	0	0	0	0	0	0	0	0	0	0	0	1	7	7	16	4	2	1	0	0	0	0	0	0	0		1
731	2	4	0	1	1	0	1	0	0	0	0	0	0	0	0	0	0	0	0	0	0	0	0	0	0	0	0	0	0	0	0	0	1	1	1	14	1	1	1	0	0	0	0	0	0	0		1
732	1	5	0	0	0	0	0	0	0	0	1	0	0	0	0	0	0	0	0	0	0	1	0	0	0	0	0	0	0	0	0	0	1	7	7	20	6	2	1	0	0	0	0	0	0	0		6
733	1	5	0	0	0	0	0	0	0	0	0	0	0	0	0	0	0	0	0	0	1	0	0	1	0	0	0	0	0	0	0	0	1	15	3	27	1	1	1	0	0	0	0	0	0	0		5
734	1	7	0	0	0	0	0	0	0	0	0	0	0	0	0	0	1	0	0	0	0	0	0	0	0	0	0	0	0	1	0	0	1	24	12	40	1	1	1	0	0	0	0	0	0	0		6
735	1	7	0	0	0	0	0	0	0	0	0	0	0	0	0	0	0	0	0	0	0	0	0	0	0	0	1	0	0	0	1	0	1	21	9	21	6	2	1	0	0	0	0	0	0	0		5
736	2	6	0	0	0	0	0	0	0	0	0	0	0	0	0	0	0	0	0	0	0	1	0	1	0	0	0	0	0	0	0	0	1	18	6	12	1	1	1	0	0	0	0	0	0	0		1
737	1	5	0	0	0	1	0	0	0	0	0	0	0	0	0	1	0	0	0	0	0	0	1	0	0	0	0	0	0	0	0	0	1	2	2	29	5	2	0	1	1	0	0	0	0	0		5
738	1	7	0	0	0	0	0	0	0	0	0	0	0	0	0	0	0	0	0	0	0	0	0	1	0	0	0	0	0	0	0	0	1	18	6	28	2	1	1	0	0	0	0	0	0	0		6
739	2	7	0	0	0	0	0	1	0	0	0	0	0	0	0	0	0	0	0	0	0	0	0	0	0	0	0	0	0	0	1	0	1	4	4	28	1	1	1	0	0	0	0	0	0	0		1
740	2	7	0	0	0	0	1	0	0	0	0	0	0	0	0	0	0	0	0	0	0	0	0	1	0	0	0	0	0	0	0	0	1	18	6	13	1	1	1	0	0	0	0	0	0	0		1
741	1	7	0	0	0	0	0	0	0	0	0	0	0	0	0	0	0	0	0	0	0	0	0	0	0	1	0	0	0	0	0	0	1	20	8	23	1	1	1	0	0	0	0	0	0	0		5
742	1	5	0	0	0	0	0	0	0	0	0	0	0	1	0	0	0	0	0	0	0	0	0	0	0	0	0	0	0	1	0	0	1	24	12	11	3	2	1	0	0	0	0	0	0	0		5
743	1	5	0	0	0	0	0	0	0	0	0	0	1	0	0	0	0	0	0	0	0	0	0	0	1	0	0	0	0	0	0	0	1	9	9	13	3	2	1	0	0	0	0	0	0	0		5
744	1	4	0	0	0	0	0	0	0	0	0	0	0	0	0	0	0	0	0	0	0	1	0	1	0	0	0	0	0	0	0	0	1	18	6	28	1	1	1	0	0	0	0	0	0	0		1
745	2	6	0	0	0	0	0	0	0	0	1	0	0	0	0	0	0	0	0	0	0	0	1	0	0	0	0	0	0	0	0	0	1	7	7	23	1	1	1	0	0	0	0	0	0	0		1
746	2	6	0	0	0	0	0	0	0	0	0	0	0	0	0	0	0	0	0	0	0	0	0	0	0	0	1	0	1	0	0	0	1	21	9	15	4	2	1	0	0	0	0	0	0	0		2
747	1	6	0	0	1	1	0	0	0	0	0	0	0	0	0	0	0	1	0	0	0	0	0	0	0	0	0	0	0	0	0	0	1	2	2	28	3	1	1	0	0	0	0	0	0	0		6
748	2	7	0	0	0	0	0	0	0	1	0	0	0	1	0	0	1	0	0	0	0	0	0	0	0	0	0	0	0	0	0	0	1	10	10	13	1	1	1	0	0	0	0	0	0	0		1
749	1	7	0	0	0	0	0	0	0	0	0	0	0	0	1	0	0	0	0	0	0	0	0	0	0	0	0	0	0	0	1	0	1	11	11	13	3	1	1	0	0	0	0	0	0	0		1
750	2	7	0	0	0	0	0	0	0	0	0	0	0	0	0	0	0	0	0	0	0	0	0	1	0	0	0	0	0	0	1	0	1	18	6	27	2	1	1	0	0	0	0	0	0	0		1
751	1	6	0	0	0	0	0	0	0	0	0	0	0	1	0	0	0	0	0	0	0	0	0	0	1	0	0	0	0	0	0	0	1	19	7	13	5	1	1	0	1	0	0	0	0	0		5
752	2	3	0	1	0	0	0	0	0	1	0	0	0	0	0	0	0	0	0	0	0	0	0	0	0	0	0	0	0	0	0	0	1	6	6	21	3	1	1	0	0	0	0	0	0	0		1
753	2	7	0	0	0	0	0	0	0	0	0	1	0	0	0	0	0	0	0	0	0	0	0	0	0	0	1	0	0	0	0	0	1	8	8	12	3	1	1	0	0	0	0	0	0	0		1
754	1	7	0	0	0	0	0	0	0	0	0	0	1	0	0	0	0	0	0	0	0	0	0	0	0	0	0	0	0	0	0	0	1	9	9	24	2	1	1	0	0	0	1	0	0	0		5
755	2	7	0	0	0	0	0	0	0	0	0	0	0	0	0	0	1	0	0	0	0	0	0	0	0	0	0	1	0	0	0	0	1	22	10	25	4	2	1	0	0	0	0	0	0	0		1
756	2	6	0	0	0	0	0	0	1	0	0	0	0	0	1	0	0	0	0	0	0	0	0	0	0	0	0	0	0	0	0	0	1	11	11	27	2	1	1	0	0	0	0	0	0	0		1
757	2	6	0	0	0	0	0	1	0	0	0	0	0	0	0	0	0	0	0	0	0	0	0	1	0	1	0	0	0	0	0	0	1	4	4	32	3	2	1	1	1	0	0	0	0	0		1
758	1	7	0	0	0	0	0	0	0	0	0	0	0	0	0	0	0	0	0	0	0	0	0	1	0	0	1	0	0	0	0	0	1	21	9	27	3	1	1	0	0	0	0	0	0	0		5
759	2	7	0	0	0	0	0	0	0	0	0	0	1	0	0	0	0	0	0	0	0	0	0	0	0	0	0	0	0	0	0	0	1	9	9	13	1	1	1	0	0	0	0	0	0	0		1
760	1	6	0	0	0	0	0	0	1	0	0	0	0	0	0	0	0	0	0	0	0	0	0	0	0	0	0	0	0	0	0	0	1	5	5	13	1	1	1	0	0	0	0	0	0	0		1
761	1	7	0	0	0	0	0	0	0	0	0	0	0	0	0	0	0	0	0	0	0	0	0	0	0	1	0	0	0	0	1	0	1	20	8	34	6	1	1	0	0	0	0	0	0	0		6
762	2	7	0	0	0	0	0	0	0	0	0	1	0	0	0	0	0	0	0	0	0	0	0	0	0	0	0	0	0	0	0	0	1	8	8	14	1	1	1	0	0	0	0	0	0	0		1
763	2	6	0	0	0	0	0	0	0	0	0	0	0	0	0	1	0	0	0	0	0	0	0	0	0	0	0	0	0	0	0	0	1	12	12	1	1	1	1	0	0	0	0	0	0	0		2
764	1	6	0	0	0	0	0	0	0	0	0	0	1	0	0	0	0	0	0	0	0	0	0	0	0	0	0	0	1	0	0	0	1	23	11	23	5	1	1	0	0	0	0	0	0	0		1
765	2	5	0	0	0	1	0	0	0	0	0	0	0	0	0	0	0	0	0	0	0	0	0	0	0	0	0	0	0	0	0	0	1	2	2	27	4	1	1	0	0	0	0	0	0	0		1
766	2	7	0	0	0	0	0	0	0	0	0	0	0	0	0	1	0	0	0	0	0	0	0	0	0	0	0	0	0	0	0	0	1	12	12	45	2	1	1	0	0	0	0	0	0	0		1
767	1	5	0	0	0	0	0	0	1	0	0	0	0	0	0	0	0	0	0	0	0	0	0	0	0	0	0	0	0	0	0	0	1	5	5	23	1	1	0	0	0	0	0	0	1	0		5
768	2	7	0	0	0	0	0	0	0	0	0	0	1	0	0	0	0	0	0	0	0	0	0	0	0	0	0	0	0	0	0	0	1	9	9	27	1	1	1	0	0	0	0	0	0	0		3
769	2	7	0	0	0	0	0	0	0	0	0	0	1	0	0	0	0	0	0	0	0	0	0	1	0	0	0	0	0	0	0	0	1	18	6	11	5	2	1	0	0	0	0	0	0	0		1
770	1	7	0	0	0	0	0	0	0	0	1	0	0	0	0	0	0	0	0	0	0	0	0	0	0	0	0	0	1	0	0	0	1	23	11	12	2	1	1	0	0	0	0	0	0	0		5
771	1	6	0	0	0	0	1	0	0	0	0	0	0	0	0	0	0	0	0	0	0	0	0	0	0	0	0	0	0	0	0	0	1	3	3	36	6	2	1	0	0	0	0	0	0	0		5
772	2	7	0	0	0	0	0	0	0	0	0	0	0	1	0	0	1	0	0	0	0	0	0	0	0	0	0	0	0	0	0	0	1	10	10	13	1	1	1	0	0	0	0	0	0	0		1
773	2	6	0	0	0	0	0	0	0	0	0	0	0	0	0	0	0	0	0	0	0	1	0	0	0	0	0	0	0	0	0	0	1	16	4	1	1	1	1	0	0	0	0	0	0	0		1
774	2	7	0	0	0	0	0	0	0	0	0	0	0	0	0	0	0	0	0	0	0	0	0	0	0	0	1	0	0	0	0	0	1	21	9	9	3	2	1	0	0	0	0	0	0	0		1
775	2	5	0	0	0	0	0	0	0	0	0	0	0	0	0	0	0	0	0	0	0	1	0	0	0	0	0	0	0	0	0	0	1	16	4	40	3	1	1	0	0	0	0	0	0	0		1
776	2	7	0	0	0	0	0	0	0	0	0	0	0	0	0	0	0	0	0	0	0	0	0	0	0	0	0	1	0	0	0	0	1	22	10	40	1	1	1	0	0	0	0	0	0	0		1
777	1	5	0	0	0	1	0	0	0	0	0	1	0	0	0	0	0	0	0	0	0	0	0	0	0	0	0	0	0	0	0	0	1	2	2	11	1	1	1	0	0	0	0	0	0	0		6
778	2	7	0	0	0	0	1	0	0	0	0	0	0	0	0	0	0	0	0	0	0	0	1	0	0	0	0	0	0	0	0	0	1	17	5	27	2	1	1	0	0	0	0	0	0	0		1
779	2	6	0	0	0	0	0	0	1	0	0	0	0	0	0	0	0	0	0	1	0	0	0	0	0	0	1	0	0	0	0	0	1	5	5	14	3	1	1	0	0	0	0	0	0	0		1
780	1	7	0	0	0	0	0	0	0	0	0	0	0	0	1	0	1	0	0	0	0	0	0	0	0	0	0	0	0	0	0	0	1	11	11	13	2	1	1	0	0	0	0	0	0	0		1
781	1	6	0	0	0	0	0	0	0	0	0	0	0	1	0	0	0	0	0	0	0	0	0	1	0	0	0	0	0	0	0	0	1	10	10	12	3	2	1	0	0	0	0	0	0	0		5
782	1	6	0	0	0	0	0	0	0	0	0	0	0	0	0	0	0	0	0	0	0	0	0	0	0	0	0	0	0	1	0	0	1	24	12	42	2	1	1	0	0	0	0	0	0	0		6
783	2	7	0	0	0	0	0	0	0	0	0	0	1	0	0	0	0	0	0	0	0	0	0	0	0	0	0	0	0	0	0	0	1	9	9	27	2	1	1	0	0	0	0	0	0	0		1
784	1	7	0	0	0	0	0	0	0	0	0	0	0	0	0	0	0	0	0	0	0	0	0	0	0	0	0	0	1	0	1	0	1	23	11	13	2	1	1	0	0	0	0	0	0	0		1
785	2	7	0	0	0	0	0	0	0	0	0	0	0	0	1	0	0	0	0	0	0	0	0	0	0	0	0	0	0	0	1	0	1	11	11	1	1	1	1	0	0	0	0	0	0	0		2
786	1	5	0	0	0	0	1	0	0	0	0	0	0	0	0	0	0	0	0	0	0	0	0	0	0	0	0	0	0	0	0	0	1	3	3	11	4	2	1	0	0	0	0	0	0	0		6
787	1	7	0	0	0	0	0	0	0	0	0	0	0	1	0	0	0	0	0	0	0	0	0	0	0	0	0	0	0	0	0	0	1	10	10	13	3	1	1	0	0	0	0	0	0	0		6
788	2	5	0	0	0	0	1	0	1	0	0	1	0	0	0	0	0	0	0	0	0	0	0	0	0	0	0	0	0	0	0	0	1	5	5	28	1	1	1	0	0	0	0	0	0	0		2
789	2	6	0	0	0	0	0	0	0	0	0	1	1	0	0	0	0	0	0	0	0	0	0	0	0	0	0	0	0	0	0	0	1	9	9	13	2	1	1	0	0	0	0	0	0	0		1
790	2	7	0	0	0	0	0	0	0	0	1	1	0	0	0	0	0	0	0	0	0	0	0	0	0	0	0	0	0	0	0	0	1	8	8	20	4	2	1	0	1	0	0	0	0	0		1
791	1	6	0	0	0	0	0	0	0	0	0	0	1	0	0	1	0	0	0	0	0	0	0	0	0	0	0	0	0	0	0	0	1	12	12	12	3	2	1	0	0	0	0	0	0	0		1
792	1	5	0	0	1	0	1	0	0	0	0	0	0	0	0	0	0	0	0	0	0	0	0	0	0	0	0	0	0	0	0	0	1	3	3	23	4	1	1	0	0	0	1	0	0	0		5
793	1	7	0	0	0	0	0	0	0	0	0	0	1	0	0	0	0	0	0	0	0	0	0	0	0	0	0	0	0	0	0	0	1	9	9	27	4	1	1	0	0	0	0	0	0	0		5
794	1	6	0	0	0	0	0	0	0	0	0	0	0	0	0	1	0	0	0	0	0	0	0	0	0	1	0	0	0	0	0	0	1	12	12	12	1	1	1	0	0	0	0	0	0	0		3
795	2	7	0	0	0	0	0	0	0	0	0	0	0	0	0	1	0	0	0	0	0	0	0	0	0	0	1	0	0	0	0	0	1	21	9	12	6	2	1	0	0	0	0	0	0	0		2
796	2	5	0	0	0	0	0	0	0	0	0	0	1	0	0	0	0	0	0	0	0	0	0	0	0	0	0	0	0	0	0	0	1	9	9	23	5	1	1	0	0	0	0	0	0	0		1
797	2	7	0	0	0	0	0	0	1	0	1	0	0	0	0	0	0	0	0	0	0	0	0	0	0	0	0	0	0	0	0	0	1	7	7	22	3	2	1	0	0	0	0	0	0	0		2
798	1	4	0	0	0	0	0	1	0	0	0	0	0	0	0	0	0	0	1	0	0	0	0	0	0	0	0	0	0	0	0	0	1	13	1	9	3	2	1	0	0	0	0	0	0	0		6
799	2	6	0	0	0	0	0	0	0	0	0	0	0	0	0	0	0	0	0	0	0	0	0	0	0	1	0	0	0	0	0	0	1	20	8	13	1	1	1	0	0	0	0	0	0	0		1
800	2	7	0	0	0	0	0	0	0	0	0	0	0	0	0	1	0	0	0	0	0	0	0	0	0	0	0	0	0	0	1	0	1	12	12	44	5	2	1	0	0	0	0	0	0	0		2
801	2	7	0	0	0	0	0	0	0	1	0	0	0	0	0	0	0	0	0	0	0	0	0	0	0	0	0	1	0	0	0	0	1	6	6	40	7	1	1	0	0	0	0	0	0	0		1
802	2	7	0	0	0	0	0	0	0	0	0	0	0	0	0	0	0	0	0	0	0	0	1	0	0	0	0	0	0	0	0	0	1	17	5	2	4	2	1	0	0	0	0	0	0	0		1
803	2	7	0	0	0	0	0	0	0	0	0	1	0	1	0	1	0	0	0	0	0	0	0	0	0	0	0	0	0	0	0	0	1	12	12	13	3	1	1	0	0	0	0	0	0	0		1
804	2	7	0	0	0	0	0	0	0	0	1	0	0	0	0	0	1	0	0	0	0	0	0	0	0	0	0	0	1	0	0	0	1	23	11	13	1	1	1	0	0	0	0	0	0	0		3
805	2	7	0	0	0	0	0	0	0	0	0	0	0	0	0	0	0	0	0	0	0	0	0	1	0	0	0	0	0	0	1	0	1	18	6	21	4	1	1	0	0	0	0	0	0	0		1
806	1	7	0	0	0	0	0	0	0	0	0	0	0	0	0	0	1	0	0	0	0	0	0	0	0	0	0	0	1	0	0	0	1	23	11	27	1	1	1	0	0	0	0	0	0	0		1
807	1	4	0	0	0	1	0	0	0	0	0	0	0	0	0	0	0	1	0	0	0	0	0	0	0	0	0	0	0	0	0	0	1	2	2	14	4	2	1	0	0	1	1	0	0	0		6
808	2	5	0	0	0	1	0	0	0	0	0	0	0	0	0	0	0	0	0	0	0	0	1	0	0	0	0	0	0	0	0	0	1	2	2	1	4	1	1	0	0	0	0	0	0	0		1
809	2	7	0	0	0	0	0	0	0	0	0	1	1	0	0	0	0	0	0	0	0	0	0	0	0	0	0	0	0	0	0	0	1	9	9	2	7	2	1	1	1	0	0	0	0	0		2
810	2	7	0	0	0	0	0	0	1	0	0	0	0	0	0	0	1	0	0	0	0	0	0	0	0	0	0	1	0	0	0	0	1	5	5	26	4	1	1	0	0	0	0	0	0	0		3
811	1	7	0	0	0	0	0	0	0	0	0	0	0	0	0	0	0	0	0	0	0	0	0	0	0	0	0	0	1	0	0	0	1	23	11	13	5	1	1	0	0	0	0	0	0	0		1
812	2	7	0	0	0	0	0	0	0	0	0	0	0	0	0	0	0	0	0	0	0	0	0	0	0	1	0	0	0	0	0	0	1	20	8	40	1	1	1	0	0	0	0	0	0	0		1
813	2	5	0	0	0	0	1	0	0	0	0	0	0	0	0	0	0	0	0	0	0	0	0	0	0	0	0	0	0	0	0	0	1	3	3	13	1	1	1	0	0	0	0	0	0	0		1
814	2	7	0	0	0	0	0	0	0	0	0	0	0	0	0	0	0	0	0	0	0	1	0	0	0	0	0	1	0	0	0	0	1	16	4	13	3	1	1	0	0	0	0	0	0	0		1
815	2	7	0	0	0	0	0	0	0	0	0	0	1	0	0	0	0	0	0	0	0	0	0	1	0	0	0	0	0	0	0	0	1	9	9	14	1	1	1	0	0	0	0	0	0	0		1
816	2	7	0	0	0	0	0	0	0	0	0	1	0	0	0	0	0	0	0	0	0	0	0	0	0	0	0	0	0	0	0	0	1	8	8	23	3	1	1	0	0	0	0	0	0	0		1
817	1	4	0	0	0	0	0	0	1	0	0	0	0	0	0	0	0	0	0	0	0	0	0	0	0	0	0	0	0	0	0	0	1	5	5	40	1	1	0	0	0	0	0	0	1	0		1
818	1	5	0	0	0	0	0	0	0	0	0	0	0	1	1	0	0	0	0	0	0	0	0	0	0	0	0	0	0	0	1	0	1	11	11	27	1	1	1	0	0	0	0	0	0	0		5
819	2	4	0	0	0	0	0	0	0	1	0	0	0	0	0	0	0	0	0	0	0	0	1	0	0	0	0	0	0	0	0	0	1	17	5	40	1	1	1	0	0	0	0	0	0	0		2
820	1	6	0	0	0	0	0	0	0	0	0	0	1	0	0	0	0	0	0	0	0	0	0	1	0	0	0	0	0	0	0	0	1	9	9	8	3	2	1	0	0	0	0	0	0	0		6
821	2	7	0	0	0	0	0	0	0	0	0	0	0	0	0	0	0	0	0	0	0	0	0	0	0	0	0	1	0	0	0	0	1	22	10	23	2	1	1	0	0	0	0	0	0	0		1
822	2	7	0	0	0	0	0	0	0	0	0	0	1	0	0	0	0	0	0	0	0	0	0	0	0	0	0	0	0	1	0	0	1	9	9	23	1	1	1	0	0	0	0	0	0	0		3
823	1	4	0	0	0	0	0	1	0	0	0	0	0	0	0	0	0	0	0	0	0	0	0	0	0	0	0	0	0	0	0	0	1	4	4	11	2	1	0	0	0	0	0	0	1	0		1
824	1	6	0	0	0	0	0	0	0	0	0	0	0	0	0	0	0	0	0	0	0	0	0	0	0	0	0	1	0	0	0	0	1	22	10	40	1	1	1	0	0	0	0	0	0	0		5
825	1	7	0	0	0	0	0	0	0	0	0	0	1	0	0	0	1	0	0	0	0	0	0	0	0	0	0	0	0	0	1	0	1	9	9	14	2	1	1	0	0	0	0	0	0	0		5
826	1	6	0	0	0	0	0	0	0	0	0	0	0	0	1	0	0	0	0	0	0	0	0	0	0	0	0	0	0	0	0	0	1	11	11	1	1	1	1	0	0	0	0	0	0	0		1
827	1	5	0	0	0	0	0	0	0	0	1	0	0	0	0	0	0	0	0	0	0	1	0	0	0	0	0	0	0	0	0	0	1	7	7	22	1	2	1	0	0	0	0	0	0	0		6
828	2	7	0	0	0	0	0	0	0	0	0	0	0	0	0	0	1	0	0	0	0	0	0	0	0	0	0	0	0	1	0	0	1	24	12	14	1	1	1	0	0	0	0	0	0	0		1
829	1	5	0	0	0	0	1	0	1	0	0	0	0	0	0	0	0	1	0	0	0	0	0	0	0	0	0	0	0	0	0	0	1	5	5	40	1	1	1	0	0	0	0	0	0	0		6
830	1	7	0	0	0	0	0	0	0	0	0	0	0	1	0	0	1	0	0	0	0	0	0	0	0	0	0	0	0	0	0	0	1	10	10	14	1	1	1	0	0	0	0	0	0	0		1
831	2	7	0	0	0	0	0	0	0	0	0	0	0	0	0	0	0	0	0	0	0	0	0	0	0	1	0	0	0	0	0	0	1	20	8	27	3	1	1	0	0	0	0	0	0	0		1
832	1	5	0	0	0	0	0	1	0	1	0	0	0	0	0	0	0	0	0	0	0	0	0	0	0	0	0	0	0	0	0	0	1	4	4	9	1	1	0	0	0	0	0	0	1	0		5
833	2	7	0	0	0	0	0	0	0	0	0	0	0	0	1	0	0	0	0	0	0	0	0	0	0	0	0	0	0	0	0	0	1	11	11	27	3	1	1	0	1	0	0	0	0	0		1
834	2	7	0	0	0	0	0	0	0	0	0	0	0	0	0	0	1	0	0	0	0	0	0	0	0	1	0	0	0	0	0	0	1	20	8	11	3	1	1	0	0	0	0	0	0	0		1
835	1	7	0	0	0	0	0	0	0	0	0	0	0	0	0	0	0	0	0	0	0	0	0	0	0	0	0	0	1	0	0	0	1	23	11	9	3	2	1	0	0	0	0	0	0	0		5
836	1	5	0	0	0	1	0	0	0	0	0	0	0	0	0	0	0	0	0	0	0	1	0	0	0	0	0	0	0	0	0	0	1	16	4	9	3	2	1	0	0	0	0	0	0	0		6
837	2	7	0	0	0	0	0	0	0	0	0	0	0	0	0	0	0	0	0	0	0	0	0	1	0	0	0	0	0	0	0	0	1	18	6	27	4	1	1	0	0	0	0	0	0	0		1
838	2	7	0	0	0	0	0	0	0	0	0	0	0	0	0	0	1	0	0	0	0	0	0	0	0	0	0	1	0	0	0	0	1	22	10	44	3	2	1	0	0	0	0	0	0	0		2
839	1	5	0	0	0	0	0	0	1	0	0	0	0	0	0	0	0	1	1	0	0	0	0	0	0	0	0	0	0	0	0	0	1	5	5	23	5	1	1	0	0	0	0	0	0	0		6
840	2	7	0	0	0	0	0	0	0	0	0	0	0	0	0	0	0	0	0	0	0	0	0	1	0	0	0	0	1	0	0	0	1	18	6	23	4	1	1	0	0	0	0	0	0	0		1
841	2	7	0	0	0	0	0	0	0	0	0	0	0	0	0	0	1	0	0	0	0	0	0	1	0	0	0	0	0	0	1	0	1	18	6	4	3	2	1	1	1	0	0	0	0	0		1
842	1	5	0	1	0	0	0	0	0	0	0	0	0	0	0	0	0	0	0	0	1	0	0	0	0	0	0	0	0	0	0	0	1	15	3	13	2	1	1	0	0	0	0	0	0	0		1
843	1	6	0	0	0	0	0	0	0	0	0	0	1	0	0	0	0	0	0	0	0	0	0	0	1	0	0	0	0	1	0	0	1	24	12	44	2	2	1	0	0	0	0	0	0	0		5
844	2	6	0	0	0	0	0	0	0	0	0	0	1	0	0	0	0	0	0	0	0	0	0	0	0	0	0	0	0	0	1	0	1	9	9	12	2	2	1	0	0	0	0	0	0	0		8
845	2	7	0	0	0	0	0	0	0	0	0	0	0	0	0	0	0	0	0	1	0	0	0	0	0	0	0	0	0	0	0	0	1	14	2	43	5	2	1	0	1	0	0	0	0	0		2
846	1	6	0	0	0	0	0	0	0	0	0	0	0	0	0	0	0	0	0	0	0	0	0	0	0	1	0	0	0	0	0	0	1	20	8	27	2	1	1	0	0	0	0	0	0	0		5
847	2	6	0	0	0	0	0	0	0	0	0	0	1	0	0	0	0	0	0	0	0	0	0	0	0	0	0	0	0	1	0	0	1	9	9	8	4	2	1	0	0	0	0	0	0	0		1
848	2	5	0	0	0	0	0	0	0	0	0	0	0	0	0	0	0	1	0	0	0	1	0	0	0	0	0	0	0	0	0	0	1	16	4	21	1	1	1	0	0	0	0	0	0	0		1
849	2	7	0	0	0	0	0	0	0	0	0	0	0	0	0	0	0	0	0	0	0	0	0	0	1	0	0	0	0	0	0	0	1	19	7	12	4	1	1	0	0	0	0	0	0	0		1
850	2	6	0	0	0	0	0	0	0	0	0	0	0	0	0	0	0	0	0	0	0	0	0	0	1	0	0	0	0	1	0	0	1	24	12	13	1	1	1	0	0	0	0	0	0	0		1
851	1	5	0	0	0	0	1	0	0	0	0	0	0	0	0	0	0	1	1	0	0	0	0	0	0	0	0	0	0	0	0	0	1	13	1	14	1	1	1	0	0	0	0	0	0	0		6
852	2	6	0	0	0	0	0	0	0	0	0	0	0	0	0	0	0	0	0	0	0	0	0	0	0	0	0	1	0	0	0	0	1	22	10	13	1	1	1	0	0	0	0	0	0	0		1
853	2	7	0	0	0	0	0	0	0	0	0	0	0	0	0	0	0	0	0	0	0	0	0	0	1	0	0	0	0	0	0	0	1	19	7	11	3	1	1	0	0	0	0	0	0	0		1
854	2	6	0	0	0	0	0	0	0	0	0	0	0	0	0	0	0	0	0	0	0	0	0	0	0	0	0	0	0	1	1	0	1	24	12	14	1	1	1	0	0	0	0	0	0	0		1
855	1	5	0	0	0	0	0	0	0	1	0	0	0	0	0	0	0	0	0	0	0	0	0	0	0	1	0	0	0	0	0	0	1	20	8	22	1	2	1	0	0	0	0	0	0	0		6
856	1	7	0	0	0	0	0	0	0	0	0	0	0	0	0	0	1	0	0	0	0	0	0	0	0	0	0	0	1	0	0	0	1	23	11	12	1	1	1	0	0	0	0	0	0	0		5
857	1	3	0	0	1	0	0	0	0	0	0	0	0	0	0	0	0	1	0	0	0	0	0	0	0	0	0	0	0	0	0	0	1	1	1	16	6	2	1	0	0	0	0	0	0	0		5
858	1	5	0	0	0	0	0	0	0	1	0	0	0	0	0	0	0	0	0	0	0	0	0	0	0	0	0	0	0	0	0	0	1	6	6	14	1	1	1	0	0	0	0	0	0	0		6
859	1	7	0	0	0	0	0	0	0	0	0	1	0	0	1	0	0	0	0	0	0	0	0	0	0	0	0	0	0	0	0	0	1	11	11	40	1	1	1	0	0	0	0	0	0	0		1
860	1	5	0	0	0	1	0	0	0	0	0	0	0	0	0	0	0	0	0	0	0	0	0	0	0	1	0	1	0	0	0	0	1	22	10	46	6	2	1	0	0	0	0	0	0	0		5
861	2	6	0	0	0	0	0	0	0	0	1	0	0	0	0	0	1	0	0	0	0	0	0	0	0	0	0	0	0	0	1	0	1	7	7	27	4	1	1	0	0	0	0	0	0	0		5
862	2	7	0	0	0	0	0	0	0	0	1	0	0	0	0	0	0	0	1	0	0	0	0	0	0	0	0	0	0	0	0	0	1	7	7	28	1	1	1	0	0	0	0	0	0	0		1
863	1	4	0	0	0	0	0	0	0	0	0	0	0	0	0	0	0	1	0	1	0	0	0	0	0	0	0	0	0	0	0	0	1	14	2	40	1	1	1	0	0	0	0	0	0	0		1
864	2	7	0	0	0	0	0	0	0	0	0	0	0	0	0	0	0	0	0	0	0	0	0	0	0	1	0	0	0	1	0	0	1	20	8	15	4	2	1	0	0	0	0	0	0	0		1
865	1	5	0	0	0	0	0	0	0	0	0	0	0	0	0	0	0	1	0	0	1	0	0	0	0	0	0	0	0	0	0	0	1	15	3	14	5	1	1	0	0	0	0	0	0	0		1
866	1	5	0	0	0	0	0	0	0	0	0	0	0	0	0	0	0	0	0	1	0	0	0	1	0	0	0	0	0	0	0	0	1	14	2	11	2	1	1	0	0	0	0	0	0	0		6
867	1	5	0	0	0	0	0	0	0	0	0	0	0	0	0	0	0	0	0	0	0	0	1	0	1	0	0	0	0	0	0	0	1	17	5	43	1	1	0	0	0	0	0	0	1	0		2
868	1	5	0	0	0	0	0	0	0	0	0	0	0	0	0	0	0	0	0	0	0	1	0	0	0	0	0	0	0	0	0	0	1	16	4	34	1	1	1	0	0	0	0	0	0	0		6
869	2	7	0	0	0	0	1	0	0	0	0	0	0	0	0	0	0	0	0	1	0	0	0	0	0	0	0	0	0	0	0	0	1	14	2	14	3	1	1	0	0	0	0	0	0	0		6
870	2	7	0	0	0	0	0	0	0	0	0	1	0	0	0	0	0	0	0	0	0	0	0	0	0	0	0	0	0	0	0	0	1	8	8	37	4	2	1	0	0	0	0	0	0	0		1
871	1	4	0	0	1	0	0	0	0	0	0	0	0	0	0	0	0	0	0	0	1	0	0	0	0	0	0	0	0	0	0	0	1	15	3	13	1	1	1	0	0	0	0	0	0	0		6
872	2	6	0	0	0	0	0	0	0	1	0	0	0	0	0	0	0	0	0	0	1	0	0	0	0	0	0	0	0	0	0	0	1	15	3	20	4	2	1	0	0	0	0	0	0	0		1
873	1	7	0	0	0	0	0	1	0	0	0	0	0	0	0	0	0	0	0	0	0	0	0	0	0	0	0	0	0	0	0	0	1	4	4	13	2	1	1	0	0	0	0	0	0	0		6
874	1	7	0	0	0	0	0	0	0	0	0	0	0	1	0	0	1	0	0	0	0	0	0	0	0	0	0	0	0	0	0	0	1	10	10	40	5	1	1	0	0	0	0	0	0	0		2
875	2	7	0	0	0	0	0	0	1	0	0	1	0	0	0	0	0	0	0	0	0	0	0	0	0	0	0	0	0	0	0	0	1	5	5	28	4	1	1	0	0	0	0	0	0	0		1
876	2	5	0	0	0	0	0	0	0	0	0	0	0	0	1	0	0	0	0	0	0	0	0	0	0	0	0	0	0	0	0	0	1	11	11	11	1	1	1	0	0	0	0	0	0	0		1
877	1	6	0	0	0	0	0	0	0	0	0	0	1	0	0	0	0	0	0	0	0	0	0	0	0	0	0	0	0	0	1	0	1	9	9	9	3	2	1	0	0	0	0	0	0	0		1
878	2	7	0	0	0	0	0	0	0	0	0	0	0	0	0	0	0	0	0	0	0	0	0	0	0	0	0	1	0	0	0	0	1	22	10	21	3	2	1	0	0	0	0	0	0	0		1
879	2	5	0	1	0	0	1	0	0	0	0	0	0	0	0	0	0	0	0	0	0	0	0	0	0	0	0	0	0	0	0	0	1	3	3	13	3	1	1	0	0	0	0	0	0	0		1
880	2	5	0	1	0	0	0	0	0	0	0	0	0	0	0	0	0	0	0	0	0	0	1	0	0	0	0	0	0	0	0	0	1	17	5	13	1	1	1	0	0	0	0	0	0	0		1
881	1	5	0	0	0	0	1	0	0	0	0	0	0	0	0	0	0	0	1	0	0	0	0	0	0	0	0	0	0	0	0	0	1	13	1	11	4	2	1	0	0	0	0	0	0	0		1
882	2	7	0	0	0	0	0	0	0	0	0	0	0	1	0	1	0	0	0	0	0	0	0	0	0	0	0	0	0	0	0	0	1	10	10	11	6	2	1	0	0	0	0	0	0	0		1
883	1	7	0	0	0	0	0	0	0	0	0	0	0	0	0	0	0	0	0	0	0	0	0	0	0	0	0	0	1	0	0	0	1	23	11	13	1	1	1	0	0	0	0	0	0	0		8
884	1	4	0	0	0	0	0	0	1	1	1	0	0	0	0	0	0	0	1	0	0	0	0	0	0	0	0	0	0	0	0	0	1	7	7	41	6	2	1	0	0	0	0	0	0	0		6
885	2	7	0	0	0	0	0	0	0	0	0	1	0	0	0	0	0	0	0	0	0	0	0	0	0	0	0	1	0	0	1	0	1	22	10	27	4	1	1	0	0	0	0	0	0	0		1
886	2	7	0	0	0	0	0	0	0	0	0	0	1	0	0	0	0	0	0	0	0	0	0	0	0	0	0	0	0	1	0	0	1	9	9	13	1	1	1	0	0	0	0	0	0	0		1
887	2	6	0	0	0	0	0	0	0	0	0	0	0	0	0	0	1	0	0	0	0	0	0	0	1	0	0	0	0	0	0	0	1	19	7	13	1	1	1	0	0	0	0	0	0	0		1
888	2	6	0	0	0	0	0	0	0	0	0	0	0	0	0	1	0	0	0	0	0	0	0	0	0	1	0	0	0	0	0	0	1	20	8	14	1	1	1	0	0	0	0	0	0	0		1
889	2	6	0	0	0	0	0	0	0	0	0	1	0	0	0	0	0	0	0	0	0	0	0	0	0	0	0	0	0	1	0	0	1	8	8	28	2	1	1	0	0	0	0	0	0	0		2
890	1	5	0	0	0	0	0	0	0	0	0	0	0	0	0	0	0	0	0	0	0	0	1	0	0	0	0	0	0	0	0	0	1	17	5	29	7	2	1	0	0	0	0	0	0	0		1
891	2	6	0	0	0	0	0	0	0	0	0	0	1	0	0	0	0	0	0	0	0	0	1	0	0	0	0	0	1	0	0	0	1	9	9	11	3	2	1	0	0	0	0	0	0	0		1
892	1	5	0	1	0	0	0	0	0	0	1	0	0	0	0	0	0	0	0	0	0	0	0	0	0	0	0	0	0	0	0	0	1	7	7	14	6	1	1	0	0	0	0	0	0	0		6
893	1	6	0	1	0	0	0	0	0	0	0	0	0	0	0	0	0	0	0	1	0	0	0	0	0	0	0	0	0	0	0	0	1	14	2	11	5	2	1	0	0	0	0	0	0	0		1
894	1	5	0	0	0	0	0	0	1	0	0	0	0	0	0	0	0	1	0	1	0	0	0	0	0	0	0	0	0	0	0	0	1	14	2	23	1	1	1	0	0	0	0	0	0	0		1
895	2	6	0	0	0	0	0	0	0	0	0	0	0	0	0	0	0	0	0	0	0	0	0	0	1	0	0	0	0	0	0	0	1	19	7	11	1	1	1	0	0	0	0	0	0	0		1
896	2	7	0	0	0	0	0	0	1	0	0	0	0	0	0	0	0	0	0	0	0	0	0	0	0	0	0	0	0	0	0	0	1	5	5	13	2	1	1	0	0	0	0	0	0	0		1
897	2	7	0	0	0	0	0	1	0	0	0	0	0	0	0	0	0	0	0	0	0	0	0	0	0	0	0	0	0	0	0	0	1	4	4	13	4	1	1	0	0	0	0	0	0	0		1
898	2	5	0	0	0	0	0	1	0	0	0	0	0	0	0	0	0	0	0	0	0	0	0	0	0	0	0	0	0	0	0	0	1	4	4	13	3	1	1	0	0	0	0	0	0	0		1
899	2	5	0	0	0	0	0	0	0	0	0	0	0	0	0	0	0	0	1	0	0	0	0	0	0	0	0	0	0	0	0	0	1	13	1	23	1	1	1	0	0	0	0	0	0	0		1
900	1	4	0	1	0	1	0	1	0	1	0	0	0	0	0	0	0	0	0	0	0	0	0	0	0	0	0	0	0	0	0	0	1	2	2	13	3	1	1	0	0	0	0	0	0	0		6
901	2	7	0	0	0	0	0	0	0	0	0	0	0	1	0	0	0	0	0	0	0	0	0	0	0	0	0	0	0	1	0	0	1	10	10	22	5	2	1	0	0	0	0	0	0	0		1
902	1	5	0	0	0	0	0	0	0	0	1	0	0	0	0	0	0	0	0	0	1	0	0	0	0	0	0	0	0	0	0	0	1	7	7	23	5	1	1	0	0	0	0	0	0	0		6
903	1	6	0	0	0	0	0	0	0	0	0	0	0	0	0	0	0	0	0	0	0	0	0	0	0	0	1	0	1	0	0	0	1	23	11	13	1	1	1	0	0	0	0	0	0	0		6
904	2	6	0	0	0	0	0	0	0	0	1	0	0	0	0	0	0	0	1	0	0	1	0	0	0	0	0	0	0	0	0	0	1	7	7	13	1	1	1	0	0	0	0	0	0	0		1
905	2	7	0	0	0	0	0	0	0	0	0	0	1	0	0	0	0	0	0	0	0	0	0	0	0	0	0	0	0	0	0	0	1	9	9	11	1	1	1	0	0	0	0	0	0	0		1
906	2	7	0	0	0	0	0	0	0	0	0	0	0	0	0	0	0	0	0	0	0	0	0	0	1	0	0	0	0	0	0	0	1	19	7	13	3	1	1	0	0	0	0	0	0	0		1
907	2	5	0	1	0	0	0	0	1	0	0	0	0	0	0	0	0	0	0	1	0	0	0	0	0	0	0	0	0	0	0	0	1	14	2	13	3	1	1	0	0	0	0	0	0	0		1
908	1	6	0	0	0	0	0	0	0	0	0	0	0	0	0	0	0	0	0	0	0	0	0	1	0	0	0	0	0	0	1	0	1	18	6	13	1	1	1	0	0	0	0	0	0	0		6
909	1	5	0	0	0	0	0	0	0	0	0	0	0	0	0	0	0	0	0	0	0	0	0	0	0	0	0	1	0	0	0	0	1	22	10	36	6	2	1	0	0	0	0	0	0	0		5
910	1	6	0	0	0	0	0	0	1	0	0	0	0	0	0	0	0	0	0	0	0	0	0	0	0	0	0	1	0	1	1	0	1	22	10	9	5	2	1	0	0	0	1	0	0	0		6
911	1	5	0	0	0	0	0	1	0	0	0	0	0	0	0	0	0	0	0	0	0	0	0	0	0	0	0	0	0	0	0	0	1	4	4	8	5	2	1	0	0	0	0	0	0	0		1
912	2	7	0	0	0	0	0	0	0	0	1	0	0	0	0	0	0	0	0	0	0	0	0	0	0	0	0	0	0	0	0	0	1	7	7	14	1	1	1	0	0	0	0	0	0	0		1
913	2	6	0	0	0	1	0	0	0	0	0	0	0	0	0	0	0	0	0	0	0	1	0	0	0	0	0	0	0	0	0	0	1	16	4	29	6	2	1	0	0	0	0	0	0	0		1
914	2	6	0	0	0	0	0	0	0	0	0	0	0	0	0	0	0	0	0	0	0	0	1	0	0	1	0	0	0	0	0	0	1	20	8	40	4	1	1	0	0	0	0	0	0	0		1
915	2	7	0	0	0	0	0	0	0	0	0	0	0	1	0	0	0	0	0	0	0	0	0	0	0	0	0	0	0	0	1	0	1	10	10	9	4	2	1	0	0	0	0	0	0	0		3
916	1	6	0	0	0	0	0	0	0	0	1	0	0	0	0	0	0	0	0	0	1	0	0	0	0	0	0	0	0	0	0	0	1	15	3	13	1	1	1	0	0	0	0	0	0	0		2
917	1	5	0	0	0	0	0	0	0	0	0	0	0	0	0	0	0	0	0	0	0	0	0	0	0	0	1	0	0	0	0	0	1	21	9	15	7	2	1	0	0	0	0	0	0	0		6
918	2	7	0	0	0	0	0	0	0	0	0	0	0	0	0	0	0	0	0	0	0	0	0	0	1	0	0	0	0	0	1	0	1	19	7	15	1	2	1	0	0	0	0	0	0	0		1
919	2	7	0	0	0	0	0	0	0	0	0	0	1	0	0	0	0	0	0	0	0	0	0	0	0	0	0	0	0	0	0	0	1	9	9	13	1	1	1	0	0	0	0	0	0	0		1
920	1	4	0	0	0	0	0	0	0	0	0	0	0	0	0	0	0	0	1	0	0	1	0	0	0	0	0	0	0	0	0	0	1	13	1	9	4	2	1	0	0	0	0	0	0	0		1
921	1	5	0	0	0	0	0	0	0	0	0	0	0	0	0	0	0	0	0	0	0	0	0	0	1	0	0	0	1	0	0	0	1	19	7	13	1	1	1	0	0	0	0	0	0	0		5
922	1	6	0	1	0	0	0	0	0	0	0	1	0	1	0	0	1	0	0	0	0	0	0	0	0	0	0	0	0	0	0	0	1	10	10	28	6	1	1	1	1	0	0	0	0	0		6
923	1	7	0	0	0	0	0	0	0	0	0	0	1	0	0	0	0	0	0	0	0	0	0	0	0	0	0	0	0	0	1	0	1	9	9	4	6	2	0	0	1	0	0	0	0	0		1
924	2	5	0	0	0	0	0	0	1	0	1	0	0	0	0	0	0	0	0	0	1	0	0	0	0	0	0	0	0	0	0	0	1	15	3	22	1	2	0	0	0	1	1	0	0	0		5
925	2	6	0	0	0	0	1	0	0	0	0	0	0	0	0	0	0	0	0	0	0	0	0	0	0	0	0	0	0	0	0	0	1	3	3	11	2	1	1	0	0	0	0	0	0	0		1
926	1	6	0	0	0	0	0	0	0	0	0	0	1	0	1	0	0	1	0	0	0	0	1	0	0	0	0	0	0	0	0	0	1	9	9	45	4	2	1	0	0	0	0	0	0	0		6
927	1	6	0	0	0	0	0	0	0	0	0	0	0	1	0	0	0	0	0	0	0	0	0	0	0	0	0	0	0	0	0	0	1	10	10	11	3	2	1	0	0	0	0	0	0	0		6
928	1	6	0	0	0	0	0	0	0	0	0	0	0	1	0	0	0	0	0	0	0	0	0	0	0	1	0	0	0	0	0	0	1	10	10	8	3	2	1	0	0	0	0	0	0	0		5
929	2	7	0	0	0	0	0	0	0	0	0	0	0	0	0	0	0	0	0	0	0	0	0	0	0	1	0	0	0	0	0	0	1	20	8	12	3	1	1	0	0	0	0	0	0	0		1
930	1	7	0	0	0	0	0	0	0	0	0	1	0	0	0	0	0	0	0	0	0	0	0	0	0	0	0	0	0	0	0	0	1	8	8	13	3	1	1	0	1	0	0	0	0	0		3
931	1	7	0	0	0	0	0	0	0	0	0	1	0	0	0	0	0	0	0	0	0	0	0	0	0	0	0	0	0	0	0	0	1	8	8	14	1	1	1	0	0	0	0	0	0	0		1
932	2	7	0	0	0	0	0	0	0	0	0	0	0	0	0	1	0	0	0	0	0	0	0	0	0	1	0	0	0	0	0	0	1	20	8	13	3	1	1	0	0	0	0	0	0	0		1
933	2	7	0	0	0	0	0	0	0	0	0	0	0	0	0	0	0	0	0	0	0	0	0	0	0	0	1	0	0	0	0	0	1	21	9	29	2	2	1	0	0	0	0	0	0	0		1
934	2	7	0	0	0	0	0	0	0	0	0	0	1	0	0	0	1	0	0	0	0	0	0	0	0	0	0	0	0	0	0	0	1	9	9	12	3	1	1	0	0	0	0	0	0	0		1
935	2	7	0	0	0	0	0	0	0	1	0	0	0	0	0	0	0	0	0	0	0	0	0	0	0	0	0	0	0	0	0	0	1	6	6	42	6	2	1	0	0	0	0	0	0	0		8
936	1	7	0	0	0	0	0	0	0	0	0	1	0	0	0	0	0	0	0	0	0	0	0	0	0	0	0	0	0	0	0	0	1	8	8	14	1	1	1	0	0	0	0	0	0	0		6
937	1	4	0	0	0	0	0	0	0	0	0	0	0	0	0	0	0	0	0	0	0	0	0	0	1	0	0	0	0	0	0	0	1	19	7	13	1	1	1	0	0	0	0	0	0	0		6
938	2	7	0	0	0	0	0	0	0	0	0	0	1	0	1	0	0	0	0	0	0	0	0	0	0	0	0	0	0	0	0	0	1	9	9	45	7	2	1	1	1	0	0	0	0	0		1
939	2	7	0	0	0	0	0	0	0	0	1	0	0	0	0	0	0	1	0	0	0	0	0	0	0	0	0	0	0	0	0	0	1	7	7	14	2	1	1	0	0	0	0	0	0	0		1
940	1	6	0	0	0	0	0	0	0	0	0	0	0	1	0	0	0	0	0	0	0	1	0	0	0	0	0	0	0	0	0	0	1	16	4	1	2	2	1	0	0	0	0	0	0	0		5
941	2	7	0	0	0	0	0	0	0	0	0	0	0	0	1	0	0	0	0	0	0	0	0	0	0	1	0	0	0	0	0	0	1	20	8	23	1	1	1	0	0	0	0	0	0	0		1
942	1	6	0	0	0	0	0	0	0	0	0	0	1	0	0	0	0	0	0	0	0	0	0	0	0	0	0	0	1	0	0	0	1	9	9	14	2	1	1	0	0	0	0	0	0	0		5
943	1	7	0	0	0	0	0	0	0	0	0	0	1	0	0	0	0	0	0	0	0	0	0	0	0	0	0	0	0	1	0	0	1	9	9	13	3	1	1	0	0	0	0	0	0	0		6
944	2	6	0	0	0	0	0	0	0	1	0	0	1	0	0	0	0	0	0	0	0	0	0	0	0	0	0	0	0	0	0	0	1	6	6	1	4	1	1	0	0	0	0	0	0	0		1
945	1	5	0	0	0	0	0	1	0	0	0	0	0	0	0	0	0	0	0	0	0	0	0	0	0	0	0	0	0	0	0	0	1	4	4	27	1	1	1	0	0	0	0	0	0	0		6
946	1	5	0	0	0	0	0	0	0	0	0	0	0	0	0	0	0	1	0	0	0	0	0	0	0	1	0	0	0	0	0	0	1	20	8	28	5	1	0	1	1	0	0	0	0	0		5
947	1	4	0	0	0	1	0	0	0	0	0	0	0	0	0	0	0	1	0	0	0	1	0	0	0	0	0	0	0	0	0	0	1	16	4	35	4	2	1	0	0	0	0	0	0	0		6
948	2	7	0	0	0	0	0	0	0	0	0	0	0	0	0	0	0	0	0	0	0	1	0	0	0	0	1	0	1	0	0	0	1	21	9	13	1	1	1	0	0	0	0	0	0	0		1
949	1	7	0	0	0	0	0	0	0	0	0	0	0	0	0	0	0	0	0	1	0	0	0	0	0	0	0	0	0	0	0	0	1	14	2	27	5	1	1	0	0	0	0	0	0	0		5
950	1	6	0	0	0	0	0	0	0	1	0	0	0	0	0	0	0	0	0	0	0	0	0	0	0	0	0	0	0	0	0	0	1	6	6	13	3	1	1	0	0	0	0	0	0	0		6
951	2	6	0	0	0	0	0	0	0	0	0	0	0	0	0	0	0	1	0	1	0	1	0	0	0	0	0	0	0	0	0	0	1	16	4	12	3	1	1	0	0	0	0	0	0	0		1
952	2	6	0	0	1	0	0	0	0	0	0	0	0	0	0	0	0	0	0	0	0	0	0	0	0	0	0	0	0	0	0	0	1	1	1	1	1	1	1	0	0	0	0	0	0	0		1
953	2	6	0	0	0	0	1	0	0	0	0	0	0	0	0	0	0	0	0	0	0	0	0	0	0	0	0	0	0	0	0	0	1	3	3	14	1	1	1	0	0	0	0	0	0	0		1
954	1	7	0	0	0	0	0	0	0	0	0	0	0	0	0	0	1	0	0	0	0	0	0	1	0	0	0	0	0	0	0	0	1	18	6	11	2	1	1	0	0	0	0	0	0	0		5
955	2	7	0	0	0	0	0	0	0	0	0	0	0	1	1	0	1	0	0	0	0	0	0	0	0	0	0	0	0	0	0	0	1	10	10	27	2	1	0	1	1	0	0	0	0	0		1
956	1	7	0	0	0	0	1	0	0	0	0	0	0	0	0	0	0	0	0	0	0	0	0	0	0	0	0	0	0	0	0	0	1	3	3	34	3	1	1	0	0	0	0	0	0	0		6
957	2	7	0	0	0	0	0	0	0	0	0	0	1	0	0	1	0	0	0	0	0	0	0	0	0	0	0	0	0	0	0	0	1	9	9	13	1	1	1	0	0	0	0	0	0	0		1
958	2	5	0	0	0	0	1	0	0	0	0	0	0	0	0	0	0	0	0	0	0	0	0	0	0	0	0	0	0	0	0	0	1	3	3	27	3	1	1	0	0	0	0	0	0	0		1
959	1	7	0	0	0	0	0	0	0	0	0	0	0	1	0	0	1	0	0	0	0	0	0	0	0	0	0	0	0	0	0	0	1	10	10	40	5	1	1	0	0	0	0	0	0	0		6
960	1	6	0	0	0	0	0	0	0	0	0	0	1	0	0	0	1	0	0	0	0	0	0	0	0	0	0	0	0	0	0	0	1	9	9	11	2	1	1	0	0	0	0	0	0	0		1
961	1	6	0	0	0	0	1	0	0	0	0	0	0	0	0	0	0	0	0	0	0	0	0	0	0	0	0	0	0	0	1	0	1	3	3	30	2	2	1	0	0	0	0	0	0	0		6
962	2	4	0	0	1	0	0	0	0	0	0	0	0	0	0	0	0	0	0	0	0	0	0	0	0	0	0	0	0	0	0	0	1	1	1	47	4	1	0	1	1	0	0	0	0	0		4
963	1	5	0	0	0	0	0	0	0	1	0	0	0	0	0	0	0	0	0	0	0	0	0	0	0	0	0	0	0	0	0	0	1	6	6	14	3	1	1	0	0	0	0	0	0	0		6
964	1	4	0	0	1	0	0	0	0	0	0	0	0	0	0	0	0	0	0	0	0	1	0	0	0	0	0	0	0	0	0	0	1	16	4	13	1	1	1	0	1	0	0	0	0	0		1
965	2	6	0	0	0	1	1	0	0	0	0	0	0	0	0	0	0	0	0	0	0	0	0	0	0	0	0	0	0	0	0	0	1	2	2	34	2	1	1	1	1	0	0	0	0	0		1
966	1	7	0	0	0	0	1	0	0	0	0	0	0	0	0	0	0	0	0	0	0	0	0	0	0	0	0	0	0	0	0	0	1	3	3	44	3	2	1	0	0	0	0	0	0	0		6
967	1	5	0	0	0	0	0	1	0	0	0	0	0	0	0	0	0	0	0	0	0	0	0	0	1	0	0	0	0	0	0	0	1	19	7	13	3	1	1	0	0	0	0	0	0	0		6
968	2	7	0	0	0	0	0	0	0	0	0	0	0	0	0	0	0	0	0	0	0	0	1	0	0	0	0	1	0	0	0	0	1	17	5	28	5	1	1	0	0	0	0	0	0	0		1
969	2	7	0	0	0	0	0	0	1	0	0	0	0	0	0	0	0	0	0	0	1	0	0	0	0	0	0	0	0	0	0	0	1	15	3	11	1	1	1	0	0	0	0	0	0	0		1
970	1	5	0	0	0	0	0	1	0	0	0	0	0	0	0	0	0	0	0	0	1	0	0	0	0	0	0	0	0	0	0	0	1	15	3	40	1	1	1	0	0	0	0	0	0	0		6
971	1	5	0	0	0	0	0	1	0	0	0	0	0	0	0	0	0	0	1	0	0	0	0	0	0	0	0	0	0	0	0	0	1	13	1	11	1	1	1	0	0	0	0	0	0	0		6
972	1	6	0	0	0	0	0	0	0	0	0	0	0	0	0	0	0	0	1	0	0	1	0	0	0	0	0	0	0	0	0	0	1	16	4	11	1	1	1	0	0	0	0	0	0	0		6
973	1	4	0	1	1	0	0	0	0	0	0	0	0	0	0	0	0	0	0	0	0	0	1	0	0	0	0	0	0	0	0	0	1	1	1	14	1	1	1	0	0	0	0	0	0	0		1
974	1	5	0	0	0	0	0	0	0	0	0	0	0	0	0	0	0	0	0	0	0	0	0	0	0	0	1	0	0	0	0	0	1	21	9	40	3	1	1	0	0	0	0	0	0	0		6
975	1	7	0	0	0	0	0	0	1	0	1	0	0	0	0	0	0	0	0	0	0	0	0	0	0	0	0	0	0	0	1	0	1	7	7	17	3	1	1	0	0	0	0	0	0	0		3
976	2	7	0	0	0	0	0	0	0	0	0	0	0	0	0	0	0	0	1	0	0	0	0	1	0	0	0	0	0	0	0	0	1	13	1	27	1	1	1	0	0	0	0	0	0	0		1
977	1	4	0	0	1	0	0	0	0	0	0	0	0	0	0	0	0	1	0	0	0	0	0	0	0	0	0	0	0	0	0	0	1	1	1	10	7	1	1	0	0	0	0	0	0	0		6
978	1	5	0	0	1	0	1	0	1	0	0	0	0	0	0	0	0	0	0	0	0	0	0	0	0	0	0	0	0	0	0	0	1	5	5	33	3	1	0	0	0	1	0	0	0	0		6
979	2	7	0	0	0	0	0	0	0	0	0	0	0	0	0	0	0	0	0	0	1	0	0	0	1	0	0	0	0	0	0	0	1	15	3	22	3	2	1	0	0	0	0	0	0	0		1
980	1	6	0	0	0	1	0	0	0	0	0	0	0	0	0	0	0	0	0	0	0	0	0	1	0	0	0	0	0	0	0	0	1	2	2	28	2	1	1	0	0	0	0	0	0	0		1
981	2	7	0	0	0	0	0	0	0	1	0	0	1	0	0	0	0	0	0	0	0	0	0	0	0	0	0	0	0	0	0	0	1	6	6	13	3	1	1	0	0	0	0	0	0	0		1
982	2	5	0	0	0	0	0	0	0	0	0	0	0	0	0	0	0	0	0	1	1	0	1	0	0	0	0	0	0	0	0	0	1	15	3	27	3	1	1	0	0	0	0	0	0	0		1
983	1	5	0	0	0	1	0	0	0	0	0	0	0	0	0	0	0	1	0	0	0	0	0	0	0	0	0	0	0	0	0	0	1	2	2	27	1	1	1	0	0	0	0	0	0	0		6
984	1	5	0	0	0	0	1	0	0	0	0	0	1	0	1	0	1	0	0	0	0	0	0	0	0	0	0	0	0	0	0	0	1	3	3	7	3	2	0	0	0	0	0	0	1	0		1
985	1	7	0	0	0	0	0	0	0	0	0	0	0	1	0	1	0	0	0	0	0	0	0	0	0	0	0	0	0	0	0	0	1	10	10	5	6	2	1	0	0	1	1	0	0	0		5
986	2	6	0	0	0	0	0	0	0	0	0	0	0	0	0	0	0	0	0	0	0	0	0	0	1	0	0	0	0	0	0	0	1	19	7	1	3	1	1	0	0	0	0	0	0	0		1
987	2	5	0	0	0	0	0	0	0	1	0	0	0	0	0	0	0	0	0	0	1	0	0	0	0	0	0	0	0	0	0	0	1	6	6	22	1	2	1	0	0	0	0	0	0	0		1
988	1	6	0	0	0	0	0	0	0	0	0	0	0	1	0	0	0	0	0	0	0	0	1	0	0	0	0	0	0	0	0	0	1	17	5	12	4	1	1	0	0	0	0	0	0	0		6
989	2	5	0	0	0	0	1	0	0	0	0	0	0	0	0	0	0	0	1	0	0	0	1	0	0	0	0	0	0	0	0	0	1	3	3	12	1	1	1	0	0	0	0	0	0	0		1
990	2	6	0	0	1	0	0	0	0	0	0	0	0	0	0	0	0	0	0	0	0	0	0	1	0	1	0	0	0	0	0	0	1	1	1	11	3	1	1	0	0	0	0	0	0	0		2
991	1	4	0	0	0	0	0	0	0	0	1	0	0	0	0	0	0	1	0	1	0	0	0	0	0	0	0	0	0	0	0	0	1	14	2	27	2	1	1	0	0	0	0	0	0	0		6
992	2	7	0	0	0	0	0	0	0	0	0	0	0	0	0	0	0	0	0	0	0	0	0	1	0	0	0	0	0	0	0	0	1	18	6	26	1	1	1	0	0	0	0	0	0	0		1
993	1	5	0	1	0	0	1	0	0	0	0	0	0	0	0	0	0	0	0	0	0	0	1	0	0	0	0	0	0	0	0	0	1	3	3	12	1	2	1	0	0	0	0	0	0	0		6
994	1	7	0	0	0	0	0	0	0	0	0	0	0	1	0	0	0	0	0	0	0	0	0	1	0	0	0	0	0	0	0	0	1	10	10	33	6	1	1	0	0	0	0	0	0	0		1
995	2	7	0	0	0	0	0	0	0	0	0	0	0	0	0	0	0	0	0	0	0	0	0	0	0	0	0	1	0	1	1	0	1	22	10	44	4	2	1	0	0	0	0	0	0	0		1
996	2	7	0	0	0	0	0	0	0	0	0	0	0	0	0	0	0	0	0	0	0	1	0	0	0	0	0	0	0	0	0	0	1	16	4	40	1	1	1	0	0	0	0	0	0	0		1
997	1	6	0	0	0	0	0	0	0	0	1	0	0	1	0	0	0	0	0	0	1	0	0	0	0	0	0	0	0	0	0	0	1	7	7	13	1	1	1	0	0	0	0	0	0	0		6
998	1	6	0	0	0	0	0	0	0	0	0	0	0	1	0	0	0	0	0	0	0	0	0	0	0	0	0	0	0	1	0	0	1	10	10	30	2	2	1	0	0	0	0	0	0	0		6
999	1	6	0	0	0	0	0	0	0	0	1	0	0	0	0	0	0	0	0	0	0	0	0	0	0	0	0	0	1	0	0	0	1	7	7	22	3	2	1	0	0	1	1	0	0	0		5
1000	1	5	0	0	0	0	0	0	0	0	0	0	0	0	0	0	0	0	0	0	0	1	0	0	0	0	0	0	0	0	0	0	1	16	4	11	3	1	1	0	0	0	0	0	0	0		1
1001	2	6	0	0	0	0	0	0	0	0	0	0	0	0	0	0	0	0	0	0	0	1	0	0	0	0	0	0	0	0	0	0	1	16	4	12	7	1	1	0	0	0	0	0	0	0		1
1002	1	6	0	0	0	0	1	0	1	0	1	0	0	0	0	0	0	0	0	0	0	0	0	0	0	0	0	0	0	0	0	0	1	5	5	27	2	1	1	0	0	0	0	0	0	0		6
1003	2	5	0	1	0	0	1	0	0	0	0	0	0	0	0	0	0	0	0	0	0	0	0	0	0	0	0	0	0	0	0	0	1	3	3	26	1	1	1	0	0	0	0	0	0	0		1
1004	2	7	0	0	0	0	0	0	0	0	0	0	0	1	0	0	0	0	0	0	0	0	0	0	1	0	0	0	0	0	0	0	1	19	7	32	5	2	1	0	0	0	0	0	0	0		3
1005	1	7	0	0	0	0	0	0	0	0	0	0	0	0	1	0	0	0	0	0	0	0	1	0	0	0	0	0	0	0	1	0	1	17	5	28	3	1	1	0	0	0	0	0	0	0		6
1006	1	7	0	0	0	0	0	0	0	0	1	0	0	0	0	0	0	0	0	0	0	0	0	0	0	0	0	0	0	0	0	0	1	7	7	45	2	2	1	0	1	0	0	0	0	0		1
1007	2	4	0	0	0	0	1	0	0	0	0	0	0	0	0	0	0	0	0	0	0	0	0	0	0	0	0	0	0	0	0	0	1	3	3	13	1	1	1	0	0	0	0	0	0	0		1
1008	2	5	0	0	0	0	0	0	0	0	0	0	0	0	0	0	0	0	0	0	0	0	0	1	0	0	0	0	0	0	0	0	1	18	6	22	3	2	1	0	0	0	0	0	0	0		1
1009	2	5	0	0	0	0	0	0	0	1	0	0	0	0	0	0	0	0	0	0	0	0	0	0	0	0	0	0	0	0	0	0	1	6	6	26	5	1	1	0	0	0	0	0	0	0		1
1010	2	5	0	0	0	1	0	0	0	0	0	0	0	0	0	0	0	0	0	0	0	0	0	0	0	0	0	0	0	0	0	0	1	2	2	12	2	1	1	0	0	0	0	0	0	0		1
1011	2	5	0	0	0	0	0	0	0	0	0	0	0	0	0	0	0	0	0	0	1	0	0	0	0	0	0	0	0	0	0	0	1	15	3	27	1	1	1	0	0	0	0	0	0	0		1
1012	2	5	0	0	0	0	1	0	0	0	0	0	0	0	0	0	0	0	1	0	0	0	0	0	0	0	0	0	0	0	0	0	1	13	1	5	2	2	1	0	0	0	0	0	0	0		3
1013	1	5	0	0	0	0	0	0	0	1	0	0	0	0	1	0	0	1	0	1	0	0	0	0	0	0	0	0	0	0	0	0	1	6	6	43	4	1	1	0	0	0	0	0	0	0		1
1014	1	5	0	1	0	0	0	1	0	0	0	0	0	0	0	0	0	0	1	0	0	0	0	0	0	0	0	0	0	0	0	0	1	13	1	26	1	1	1	0	0	0	0	0	0	0		2
1015	1	5	0	0	0	0	0	0	0	0	0	0	0	0	0	0	0	0	0	0	0	0	1	0	0	0	0	0	0	0	0	0	1	17	5	33	1	1	1	0	0	0	0	0	0	0		6
1016	1	6	0	0	0	1	0	0	0	0	0	0	0	0	0	0	0	1	0	0	0	0	0	0	0	0	0	0	0	0	0	0	1	2	2	32	4	2	1	0	0	0	0	0	0	0		5
1017	1	5	0	1	0	1	0	0	0	0	0	0	0	0	0	0	0	0	0	0	0	0	0	0	0	0	0	0	0	0	0	0	1	2	2	27	1	1	1	0	0	0	0	0	0	0		1
1018	2	6	0	0	0	0	0	0	0	0	0	0	0	0	0	0	0	0	0	0	0	0	0	0	1	0	1	0	0	0	0	0	1	19	7	13	1	1	1	0	0	0	0	0	0	0		3
1019	1	4	0	0	1	0	0	1	0	0	0	0	0	0	0	0	0	0	0	0	0	0	0	0	0	0	0	0	0	0	0	0	1	1	1	40	5	1	1	0	0	0	0	0	0	0		5
1020	1	6	0	0	0	0	0	0	0	0	0	0	0	0	0	0	0	0	0	0	0	0	1	0	0	1	0	0	0	0	0	0	1	17	5	14	2	1	0	0	0	1	0	0	0	0		5
1021	1	4	0	0	0	0	0	0	1	0	0	0	0	0	0	0	0	0	0	0	0	0	0	0	0	0	0	0	0	0	0	0	1	5	5	22	5	2	1	0	0	0	0	0	0	0		5
1022	1	4	0	1	0	1	0	0	0	0	0	0	0	0	0	0	0	0	0	0	0	0	0	0	0	0	0	0	0	0	0	0	1	2	2	25	4	2	1	0	0	0	0	0	0	0		1
1023	1	7	0	0	0	0	1	0	0	0	0	1	0	0	0	0	0	0	0	0	0	0	0	0	0	0	0	0	0	0	0	0	1	3	3	13	1	1	1	0	0	0	0	0	0	0		6
1024	1	5	0	0	0	0	1	0	0	0	0	0	0	0	0	0	0	0	0	0	0	0	1	0	0	0	0	0	0	0	0	0	1	17	5	27	1	1	1	0	0	0	0	0	0	0		6
1025	2	7	0	0	1	0	0	0	0	0	0	0	0	0	0	0	0	0	0	0	0	0	1	0	0	0	0	0	0	0	0	0	1	1	1	12	1	1	1	0	0	0	0	0	0	0		1
1026	2	7	0	0	0	0	0	0	0	0	0	0	0	1	0	0	0	0	0	0	0	0	1	0	0	1	0	0	0	0	0	0	1	17	5	14	1	1	1	0	0	0	0	0	0	0		1
1027	1	4	0	0	0	0	0	0	0	0	0	0	0	0	0	0	0	0	0	0	0	0	1	0	0	0	0	0	0	0	0	0	1	17	5	38	3	2	1	0	0	0	0	0	0	0		1
1028	1	5	0	0	0	0	0	0	0	0	0	0	0	0	0	0	0	0	1	0	0	0	1	0	0	0	0	0	0	0	0	0	1	17	5	23	4	1	1	0	0	0	0	0	0	0		1
1029	1	5	0	0	0	0	0	1	0	0	0	0	0	0	0	0	0	0	0	0	0	0	0	1	0	0	0	0	0	0	0	0	1	4	4	33	2	1	1	0	0	0	0	0	0	0		6
1030	1	6	0	0	0	1	0	0	0	0	0	0	0	0	0	0	0	0	0	0	0	0	0	0	0	0	0	0	0	0	0	0	1	2	2	8	4	1	1	0	0	0	0	0	0	0		1
1031	1	6	0	0	0	0	0	0	0	0	1	0	0	0	0	0	0	0	0	0	0	0	0	0	0	0	1	0	0	0	0	0	1	7	7	22	1	2	1	0	0	0	0	0	0	0		5
1032	1	5	0	0	0	1	0	0	0	0	0	0	0	0	0	0	0	0	0	0	0	0	0	0	0	0	0	0	1	0	0	0	1	2	2	14	1	1	1	0	0	0	0	0	0	0		5
1033	2	7	0	0	0	1	0	0	0	0	0	0	0	0	0	0	0	0	0	0	0	0	0	0	0	0	0	0	0	0	0	0	1	2	2	13	3	1	1	0	0	0	0	0	0	0		1
1034	1	7	0	0	0	0	0	1	0	0	0	0	0	0	0	0	0	0	0	0	0	0	0	0	0	1	0	0	0	0	0	0	1	4	4	13	2	1	1	0	0	0	0	0	0	0		1
1035	1	6	0	0	0	0	0	0	0	0	0	0	0	0	0	0	0	0	0	0	0	1	0	0	0	0	0	0	0	1	0	0	1	16	4	22	4	2	1	0	0	0	0	0	0	0		5
1036	1	4	0	1	0	0	0	0	0	0	0	0	0	0	0	0	0	0	0	1	0	0	0	0	0	0	0	0	0	0	0	0	1	14	2	37	2	2	1	0	0	0	0	0	0	0		5
1037	1	6	0	0	0	0	0	0	0	0	0	0	0	0	0	0	0	0	0	0	0	0	1	0	0	0	0	0	0	0	0	0	1	17	5	18	5	2	1	0	0	0	0	0	0	0		1
1038	1	6	0	0	0	0	0	0	0	1	0	0	0	0	0	0	0	0	0	0	0	1	0	0	0	0	0	0	0	0	0	0	1	16	4	13	1	1	1	0	0	0	0	0	0	0		3
1039	1	5	0	0	0	0	0	1	0	1	0	0	0	0	0	0	0	0	0	0	0	0	0	0	0	0	0	0	0	0	0	0	1	4	4	23	1	1	1	0	0	0	0	0	0	0		6
1040	2	4	0	0	0	0	0	0	0	0	0	0	0	0	0	0	0	0	1	0	0	0	0	0	0	0	0	0	0	0	0	0	1	13	1	29	4	2	1	0	0	0	0	0	0	0		1
1041	2	5	0	1	0	0	0	0	0	0	0	0	0	0	0	0	0	0	0	0	0	1	0	0	0	0	0	0	0	0	0	0	1	16	4	40	3	1	1	0	0	0	0	0	0	0		2
1042	2	7	0	0	0	0	0	0	0	0	0	0	0	0	0	0	0	0	0	0	0	0	1	0	0	0	0	0	0	0	0	0	1	17	5	11	4	1	1	0	1	0	0	0	0	0		1
1043	2	6	0	0	0	0	0	0	0	0	0	0	0	0	0	0	0	0	0	0	0	0	0	1	0	1	0	0	0	0	0	0	1	18	6	14	3	1	1	0	0	0	0	0	0	0		3
1044	2	6	0	0	0	0	0	0	1	0	1	0	1	0	0	0	0	0	0	0	0	0	0	0	0	0	0	0	0	0	0	0	1	7	7	11	2	1	1	0	0	0	0	0	0	0		2
1045	2	5	0	0	0	0	0	0	0	0	0	0	0	0	0	0	0	0	0	1	0	0	0	0	0	0	0	0	0	0	0	0	1	14	2	13	1	1	1	0	0	0	0	0	0	0		1
1046	2	5	0	0	0	0	0	0	0	0	0	0	0	0	0	0	0	0	0	1	0	1	0	0	0	0	0	0	0	0	0	0	1	16	4	27	1	1	1	0	0	0	0	0	0	0		2
1047	2	5	0	0	0	1	0	0	0	0	0	0	0	0	0	0	0	1	0	0	0	0	0	0	0	0	0	0	0	0	0	0	1	2	2	14	1	1	1	0	0	0	0	0	0	0		2
1048	2	5	0	1	0	1	0	0	0	0	0	0	0	0	0	0	0	0	0	0	0	0	0	0	0	0	0	0	0	0	0	0	1	2	2	28	1	1	1	0	0	0	0	0	0	0		1
1049	2	7	0	0	0	0	0	0	0	0	0	0	0	0	0	0	0	0	0	0	1	0	1	0	0	0	1	0	0	0	0	0	1	15	3	4	4	2	1	0	0	0	0	0	0	0		1
1050	1	4	0	0	0	0	0	1	0	0	0	0	0	0	0	0	0	0	0	1	0	0	0	0	0	0	0	0	0	0	0	0	1	4	4	11	4	1	1	0	0	0	0	0	0	0		6
1051	2	5	0	0	0	0	0	1	0	1	0	0	0	0	0	0	0	0	0	0	0	0	0	0	0	0	0	0	0	0	0	0	1	6	6	1	1	1	1	0	0	0	0	0	0	0		1
1052	2	6	0	0	0	0	0	1	0	0	0	0	0	0	0	0	0	0	0	0	0	0	0	0	0	0	1	0	0	0	0	0	1	4	4	34	1	1	1	0	0	0	1	0	0	0		1
1053	2	4	0	0	0	0	1	0	0	0	0	0	0	0	0	0	0	0	0	0	0	0	0	0	0	0	0	0	0	0	0	0	1	3	3	22	1	2	1	0	0	0	0	0	0	0		1
1054	1	5	0	0	0	1	0	0	0	0	0	0	0	0	0	0	0	1	0	0	0	1	0	1	0	0	0	0	0	0	0	0	1	2	2	47	3	1	1	0	0	0	0	0	0	0		6
1055	2	7	0	0	0	0	0	1	0	0	0	0	0	0	0	0	0	0	0	0	0	0	0	0	0	0	0	0	0	0	0	0	1	4	4	11	3	1	1	0	0	0	0	0	0	0		1
1056	1	6	0	0	0	0	0	0	0	1	0	0	0	0	0	0	0	0	0	0	1	0	0	0	0	0	0	0	0	0	0	0	1	6	6	14	1	1	1	0	0	0	0	0	0	0		1
1057	1	5	0	0	0	0	0	0	0	0	0	0	0	0	0	0	0	0	1	0	0	0	0	1	0	0	0	0	0	0	0	0	1	18	6	21	3	1	0	0	0	0	0	0	1	0		6
1058	1	6	0	0	0	0	0	1	0	1	0	0	0	0	0	0	0	0	0	0	0	0	0	0	0	0	0	0	0	0	0	0	1	6	6	15	4	2	1	0	0	0	0	0	0	0		1
1059	1	6	0	0	0	0	0	0	0	0	0	0	0	0	0	0	0	1	0	1	0	0	0	0	0	0	0	0	0	0	0	0	1	14	2	21	1	1	1	0	0	0	0	0	0	0		6
1060	1	4	0	1	1	0	0	0	0	0	0	0	0	0	0	0	0	0	0	0	0	0	0	0	0	0	0	0	0	0	0	0	1	1	1	45	5	1	1	0	0	0	0	0	0	0		1
1061	2	7	0	0	0	0	1	0	0	0	0	0	0	0	0	0	0	0	0	0	0	0	0	0	0	0	0	0	0	0	0	0	1	3	3	13	1	1	0	0	0	0	0	0	1	0		5
1062	1	4	0	1	0	1	0	0	0	0	0	0	0	0	0	0	0	0	0	0	0	0	0	0	0	0	0	0	0	0	0	0	1	2	2	23	3	1	1	0	0	0	0	0	0	0		6
1063	1	6	0	0	0	0	0	0	0	0	0	0	0	0	0	0	0	0	0	0	1	0	0	0	0	0	0	0	0	0	0	0	1	15	3	1	1	1	1	1	1	0	0	0	0	0		6
1064	1	7	0	0	0	0	0	0	0	0	1	0	0	0	0	0	0	0	0	0	0	0	0	0	0	0	0	0	0	0	0	0	1	7	7	33	1	1	1	0	0	0	0	0	0	0		1
1065	2	6	0	0	0	0	0	0	0	0	0	0	0	0	0	0	0	1	0	0	0	0	0	1	1	0	0	0	0	0	0	0	1	19	7	16	1	2	1	0	0	0	0	0	0	0		1
1066	1	5	0	0	0	1	0	0	0	0	0	0	0	0	0	0	0	1	0	0	0	0	0	0	0	0	0	0	0	0	0	0	1	2	2	13	1	1	1	0	0	0	0	0	0	0		6
1067	1	4	0	0	0	1	0	0	0	0	0	0	0	0	0	0	0	1	0	0	0	1	0	0	0	0	0	0	0	0	0	0	1	16	4	23	4	1	1	0	0	0	0	0	0	0		1
1068	1	4	0	0	0	0	1	0	0	0	0	0	0	0	0	0	0	0	0	0	0	0	0	0	0	0	0	0	0	0	0	0	1	3	3	13	6	1	1	0	0	0	0	0	0	0		3
1069	2	5	0	1	0	0	0	0	0	0	0	0	1	0	0	0	0	0	0	0	0	0	0	0	1	0	0	0	0	0	0	0	1	9	9	40	1	1	1	0	0	0	1	0	0	0		1
1070	2	6	0	0	0	0	0	1	0	0	0	1	0	0	0	0	0	0	0	0	0	0	0	0	0	0	0	0	0	0	0	0	1	4	4	14	1	1	1	0	0	0	0	0	0	0		1
1071	1	6	0	0	0	0	0	0	0	0	0	0	0	0	0	0	0	0	0	0	0	0	0	0	0	0	0	1	0	0	1	0	1	22	10	26	1	1	1	0	0	0	0	0	0	0		5
1072	1	6	0	0	0	0	0	0	0	1	0	0	0	1	0	0	0	0	0	0	0	0	0	0	0	0	0	0	0	0	0	0	1	10	10	27	1	1	1	0	0	0	0	0	0	0		5
1073	2	3	0	0	0	0	0	1	1	0	0	0	0	0	0	0	0	0	0	0	0	0	0	0	0	0	0	0	0	0	0	0	1	5	5	23	3	1	1	0	0	0	0	0	0	0		1
1074	1	7	0	0	0	0	0	0	0	1	0	0	0	0	0	0	0	0	0	0	0	0	0	0	0	0	0	0	0	0	0	0	1	6	6	20	3	2	1	0	0	0	1	0	0	0		5
1075	2	5	0	0	0	1	0	0	0	0	0	0	0	0	0	0	0	1	0	0	0	0	0	0	0	0	0	0	0	0	0	0	1	2	2	41	7	2	1	0	0	0	0	0	0	0		1
1076	2	5	0	0	0	1	0	0	0	0	0	0	0	0	0	0	0	0	0	0	0	0	0	0	0	0	0	0	0	0	0	0	1	2	2	13	1	1	1	0	0	0	0	0	0	0		1
1077	1	7	0	0	0	0	0	0	1	0	0	0	0	0	0	0	0	0	0	0	0	0	0	0	0	0	0	0	0	0	0	0	1	5	5	14	6	1	0	0	0	0	0	0	1	0		1
1078	2	7	0	0	0	0	0	0	0	0	0	1	0	1	0	0	0	0	0	0	1	0	0	0	0	0	0	0	0	0	0	0	1	10	10	11	4	1	1	0	0	0	0	0	0	0		1
1079	1	7	0	0	0	0	0	0	0	0	1	0	0	0	0	0	0	0	0	0	0	0	0	0	0	0	0	0	0	1	0	0	1	7	7	13	1	1	1	0	0	0	0	0	0	0		5
1080	1	6	0	0	0	0	0	1	0	0	0	0	0	0	0	0	0	0	0	0	0	0	0	1	0	0	0	0	0	0	0	0	1	18	6	14	1	1	1	0	0	0	0	0	0	0		1
1081	2	6	0	0	0	0	0	0	0	0	0	0	0	1	0	0	0	0	0	0	0	0	0	0	0	0	0	0	0	0	0	0	1	10	10	13	2	1	1	0	0	0	0	0	0	0		1
1082	1	4	0	0	0	0	1	0	0	0	0	0	0	0	0	0	0	0	1	0	0	0	0	0	0	0	0	0	0	0	0	0	1	13	1	23	4	1	1	0	0	0	0	0	0	0		5
1083	2	6	0	0	0	0	0	0	0	0	0	0	0	0	0	0	0	0	0	1	0	0	0	0	0	0	0	0	0	0	0	0	1	14	2	7	2	2	1	0	0	0	0	0	0	0		1
1084	1	4	0	0	0	0	0	0	0	0	0	0	0	0	0	0	0	0	1	1	0	0	0	0	0	0	0	0	0	0	0	0	1	13	1	14	1	2	1	0	0	0	0	0	0	0		1
1085	2	5	0	0	0	0	0	0	1	0	1	0	0	0	0	0	0	0	0	0	1	0	0	0	0	0	0	0	0	0	0	0	1	7	7	13	3	1	1	0	0	0	0	0	0	0		1
1086	2	5	0	0	0	0	0	0	0	1	0	1	0	0	0	0	0	0	0	0	0	0	0	0	0	0	0	0	0	0	0	0	1	6	6	27	1	1	1	0	0	0	0	0	0	0		1
1087	2	7	0	0	0	0	0	0	0	0	0	0	0	0	0	0	0	0	0	0	0	0	0	0	0	0	1	0	0	0	0	0	1	21	9	13	3	1	1	0	0	0	0	0	0	0		1
1088	1	5	0	0	0	0	0	0	0	0	0	0	0	0	0	0	0	0	0	0	0	0	0	0	1	0	0	0	0	0	0	0	1	19	7	8	3	2	1	0	0	0	0	0	0	0		6
1089	1	6	0	0	0	0	0	0	0	0	0	0	0	1	0	1	0	0	0	0	0	1	0	0	0	0	0	0	0	0	0	0	1	16	4	13	1	1	1	0	0	0	0	0	0	0		6
1090	1	3	0	0	0	0	0	0	0	0	0	0	0	0	0	0	0	1	1	0	0	0	0	0	0	0	0	0	0	0	0	0	1	13	1	27	3	1	0	1	1	0	0	0	0	0		5
1091	1	5	0	0	0	0	0	0	0	0	0	0	0	0	0	0	0	0	0	0	0	0	1	0	0	0	0	0	0	0	0	0	1	17	5	23	7	1	0	0	0	0	0	0	1	0		1
1092	1	4	0	0	0	0	0	0	0	0	0	0	0	0	0	0	0	0	1	0	0	0	0	0	0	0	0	0	0	0	0	0	1	13	1	26	4	1	1	0	0	0	0	0	0	0		8
1093	1	4	0	0	0	0	0	0	0	0	0	0	0	0	0	0	0	0	1	0	0	0	0	0	0	0	0	0	0	0	0	0	1	13	1	26	4	1	1	0	0	0	0	0	0	0		6
1094	1	5	0	1	1	0	0	0	0	0	0	0	0	0	0	0	0	0	0	0	0	0	0	0	0	0	0	0	0	0	0	0	1	1	1	28	3	1	1	0	0	0	0	0	0	0		6
1095	2	7	0	0	0	0	0	0	0	0	0	0	0	0	0	0	0	0	1	0	0	0	0	0	0	0	0	0	0	0	0	0	1	13	1	38	1	2	1	0	0	0	0	0	0	0		2
1096	2	5	0	0	0	0	0	0	0	0	0	0	0	0	0	0	0	0	1	0	0	0	0	0	0	0	0	0	0	0	0	0	1	13	1	3	3	2	1	0	0	0	0	0	0	0		1
1097	2	7	0	0	0	1	0	0	0	0	0	0	0	0	0	0	0	0	0	0	0	0	0	0	0	0	0	0	0	0	0	0	1	2	2	27	1	1	1	1	1	0	0	0	0	0		3
1098	2	4	0	0	1	0	0	0	0	0	0	0	0	0	0	0	0	0	0	0	0	0	0	0	0	0	0	0	0	0	0	0	1	1	1	23	4	1	1	0	0	0	0	0	0	0		2
1099	2	6	0	0	1	0	0	0	0	0	0	0	0	0	0	0	0	0	0	0	0	0	0	0	0	0	0	0	0	0	0	0	1	1	1	13	2	1	1	0	0	0	0	0	0	0		1
1100	2	5	0	0	0	0	0	0	0	0	0	0	0	0	0	0	0	0	1	0	0	0	0	0	0	0	0	0	0	0	0	0	1	13	1	12	3	1	1	0	0	0	0	0	0	0		1
1101	2	7	0	0	0	0	0	0	0	0	0	0	0	0	0	0	1	0	0	0	0	0	0	0	1	0	0	0	0	0	0	0	1	19	7	22	4	2	1	1	0	0	0	0	0	0		1
1102	2	7	0	0	0	0	0	0	1	0	0	0	0	0	0	0	0	0	0	0	0	0	0	0	0	0	0	0	0	0	0	0	1	5	5	14	1	1	1	0	0	0	0	0	0	0		1
1103	1	7	0	0	1	0	0	0	0	0	0	0	0	0	0	0	0	0	0	0	0	0	0	0	0	0	0	0	0	0	0	0	1	1	1	25	4	2	1	0	0	0	0	0	0	0		1
1104	1	5	0	0	1	0	0	0	0	0	0	0	0	0	0	0	0	0	0	0	0	0	0	0	0	0	0	0	0	0	0	0	1	1	1	12	4	2	1	0	0	0	0	0	0	0		6
1105	1	6	0	0	0	0	0	0	0	1	0	0	0	0	0	0	0	0	0	0	0	0	0	0	0	0	0	0	0	0	0	0	1	6	6	28	2	1	0	0	0	0	0	0	1	0		5
1106	2	4	0	1	0	0	0	0	0	0	0	0	0	0	0	0	0	0	0	1	0	0	0	0	0	0	0	0	0	0	0	0	1	14	2	45	3	1	1	0	0	0	0	0	0	0		2
1107	1	4	0	0	1	0	0	0	0	0	0	0	0	0	0	0	0	0	0	0	0	0	0	0	0	0	0	0	0	0	0	0	1	1	1	34	6	1	1	0	0	0	0	0	0	0		6
1108	1	5	0	1	0	0	0	0	0	0	0	0	0	0	0	0	0	0	0	1	0	0	0	0	0	0	0	0	0	0	0	0	1	14	2	12	3	1	1	0	0	0	0	0	0	0		6
1109	1	6	0	0	1	0	0	0	0	0	0	0	0	0	0	0	0	0	0	0	0	0	0	0	0	0	0	0	0	0	0	0	1	1	1	27	3	1	1	0	0	0	0	0	0	0		6
1110	2	5	0	0	0	1	0	0	0	1	0	0	0	0	0	0	0	0	0	0	0	0	0	0	0	0	0	0	0	0	0	0	1	2	2	13	1	1	1	0	0	0	0	0	0	0		1
1111	1	5	0	0	0	0	0	0	0	0	0	0	0	0	0	0	0	0	1	0	0	0	0	0	0	0	0	0	0	0	0	0	1	13	1	13	3	1	1	0	0	0	0	0	0	0		1
1112	2	6	0	0	1	0	0	0	0	0	0	0	0	0	0	0	0	0	0	0	0	0	0	0	0	0	0	0	0	0	0	0	1	1	1	11	2	1	1	0	0	0	0	0	0	0		1
1113	2	6	0	0	0	0	1	0	0	0	0	0	0	0	0	0	0	0	1	0	0	0	0	0	0	0	0	0	0	0	0	0	1	3	3	23	4	1	1	0	0	0	0	0	0	0		1
1114	1	5	0	0	0	1	0	0	0	0	0	0	0	0	0	0	0	1	0	0	0	0	0	0	0	0	0	0	0	0	0	0	1	2	2	27	2	1	1	0	0	0	0	0	0	0		6
1115	2	5	0	1	0	1	0	0	0	0	0	0	0	0	0	0	0	1	1	0	0	0	0	0	0	0	0	0	0	0	0	0	1	2	2	1	1	1	1	0	0	1	1	0	0	0		1
1116	1	7	0	0	0	0	0	1	0	0	0	0	0	0	0	0	1	0	0	0	0	0	0	0	0	0	0	0	0	0	1	0	1	4	4	9	5	2	1	0	1	0	0	0	0	0		1
1117	2	6	0	0	0	0	0	0	0	0	1	0	0	0	0	0	0	0	0	0	0	0	0	0	0	0	1	0	0	0	0	0	1	7	7	13	3	1	1	0	0	0	0	0	0	0		1
1118	1	5	0	0	0	0	0	0	0	0	0	0	0	0	0	0	0	0	1	0	0	0	0	0	0	0	0	0	0	0	0	0	1	13	1	13	3	1	1	0	0	0	0	0	0	0		6
1119	1	4	0	0	0	0	0	0	0	0	0	0	0	0	0	0	0	1	0	1	0	0	0	0	0	0	0	0	0	0	0	0	1	14	2	1	7	1	1	0	0	0	0	0	0	0		6
1120	1	4	0	0	0	0	0	0	0	0	0	0	0	0	0	0	0	0	1	0	0	0	0	0	0	0	0	0	0	0	0	0	1	13	1	13	6	1	1	0	0	0	0	0	0	0		6
1121	1	5	0	1	1	0	0	0	0	0	0	0	0	0	0	0	0	0	0	0	0	0	0	0	0	0	0	0	0	0	0	0	1	1	1	27	1	1	1	0	0	0	0	0	0	0		6
1122	1	5	0	0	0	0	0	0	0	0	0	0	0	0	0	0	0	0	0	0	0	0	1	0	0	0	0	0	0	0	0	0	1	17	5	23	1	1	1	0	0	0	0	0	0	0		1
1123	1	4	0	1	0	0	0	0	0	0	0	0	0	0	0	0	0	0	1	0	0	0	0	0	0	0	0	0	0	0	0	0	1	13	1	40	1	1	1	0	0	0	0	0	0	0		6
1124	1	4	0	0	1	0	0	0	0	0	0	0	0	0	0	0	0	0	0	0	0	0	0	0	0	0	0	0	0	0	0	0	1	1	1	40	1	1	1	0	0	0	0	0	0	0		6
1125	1	5	0	0	0	0	0	0	0	0	0	0	0	0	0	0	0	0	1	0	0	0	0	0	0	0	0	0	0	0	0	0	1	13	1	29	2	2	1	0	0	0	0	0	0	0		6
1126	1	5	0	0	0	0	0	0	0	0	0	0	1	0	0	0	0	0	0	0	0	0	1	0	0	0	0	0	0	0	0	0	1	17	5	47	5	1	1	0	0	0	0	0	0	0		6
1127	2	7	0	0	1	0	0	0	0	0	0	0	0	0	0	0	0	0	0	0	0	0	0	0	0	0	0	0	0	0	0	0	1	1	1	27	3	1	1	0	0	0	0	0	0	0		1
1128	1	3	0	0	0	0	0	0	0	0	0	0	0	0	0	0	0	0	1	0	0	0	0	0	0	0	0	0	0	0	0	0	1	13	1	33	7	1	1	0	0	0	0	0	0	0		1
1129	2	6	0	0	0	0	0	1	0	0	0	0	1	0	0	0	0	0	0	0	0	0	0	1	0	0	0	0	0	0	0	0	1	18	6	26	1	1	1	0	0	0	0	0	0	0		2
1130	2	6	0	0	0	0	0	0	0	0	0	0	0	0	0	0	0	0	0	0	1	0	0	0	0	0	0	0	0	0	0	0	1	15	3	13	1	1	1	0	0	0	0	0	0	0		1
1131	2	4	0	0	1	0	0	0	0	0	0	0	0	0	0	0	0	0	0	0	0	0	0	0	0	0	0	0	0	0	0	0	1	1	1	34	3	1	1	0	0	0	0	0	0	0		1
1132	1	5	0	0	0	1	0	0	0	0	0	0	0	0	0	0	0	1	0	0	0	0	0	0	0	0	0	0	0	0	0	0	1	2	2	32	6	2	1	0	0	0	0	0	0	0		1
1133	1	4	0	1	0	0	0	0	0	0	0	0	0	0	0	0	0	0	0	1	0	0	0	0	0	0	0	0	0	0	0	0	1	14	2	14	1	1	1	0	0	0	0	0	0	0		1
1134	1	7	0	0	0	0	0	0	0	0	1	0	0	1	0	0	0	0	0	0	0	0	0	0	0	0	0	0	0	0	0	0	1	7	7	27	1	1	1	0	0	0	0	0	0	0		5
1135	2	7	0	0	0	0	0	0	0	0	0	0	0	0	0	0	0	0	0	0	0	0	0	1	0	0	0	0	0	0	0	0	1	18	6	13	1	1	1	0	0	0	0	0	0	0		1
1136	1	5	0	0	0	0	0	0	0	0	0	0	0	0	0	0	0	0	0	1	0	0	0	0	0	0	0	0	0	0	0	0	1	14	2	11	5	1	1	0	0	0	0	0	0	0		6
1137	2	5	0	0	1	0	1	0	0	0	0	0	0	0	0	0	0	0	0	0	0	0	0	0	0	0	0	0	0	0	0	0	1	3	3	23	1	1	1	0	0	1	1	0	0	0		1
1138	2	5	0	0	0	0	0	0	0	0	0	0	0	0	0	0	0	1	1	0	0	0	0	0	0	0	0	0	0	0	0	0	1	13	1	25	4	2	1	0	0	0	0	0	0	0		9	cÌðõ
1139	1	6	0	0	0	0	0	0	0	0	0	0	0	0	0	0	0	0	1	0	0	0	0	0	0	0	0	0	0	0	0	0	1	13	1	11	1	1	1	0	0	0	0	0	0	0		6
1140	2	5	0	1	0	0	0	0	0	0	0	0	0	0	0	0	0	0	1	0	0	0	0	0	0	0	0	0	0	0	0	0	1	13	1	23	1	1	1	0	0	0	0	0	0	0		1
1141	1	4	0	0	0	0	0	0	0	0	0	0	0	0	0	0	0	1	0	1	0	0	0	0	0	0	0	0	0	0	0	0	1	14	2	14	3	1	1	0	0	0	0	0	0	0		6
1142	1	4	0	0	1	0	0	0	0	0	0	0	0	0	0	0	0	1	0	0	0	0	0	0	0	0	0	0	0	0	0	0	1	1	1	23	4	1	1	0	0	0	0	0	0	0		6
1143	2	5	0	0	1	0	0	0	0	0	0	0	0	0	0	0	0	1	0	0	0	0	0	0	0	0	0	0	0	0	0	0	1	1	1	13	1	1	1	0	0	0	0	0	0	0		1
1144	1	6	0	0	0	0	0	0	1	0	1	0	0	0	0	0	0	0	0	0	0	0	0	0	0	0	0	0	0	0	0	0	1	5	5	45	3	2	1	0	0	0	1	0	0	0		6
1145	2	6	0	0	0	0	1	0	0	0	0	0	0	0	0	0	0	0	0	0	0	0	0	1	0	0	0	0	0	0	0	0	1	18	6	22	3	2	1	0	0	0	0	0	0	0		1
1146	1	5	0	0	1	0	0	0	0	0	0	0	0	0	0	0	0	1	0	0	0	0	0	0	0	0	0	0	0	0	0	0	1	1	1	11	6	1	1	0	0	0	0	0	0	0		6
1147	1	4	0	0	1	0	0	0	0	0	0	0	0	0	0	0	0	1	0	0	0	0	0	0	0	0	0	0	0	0	0	0	1	1	1	22	3	2	1	0	0	0	0	0	0	0		6
1148	1	6	0	0	0	0	0	0	1	0	0	0	0	0	0	1	0	0	0	0	0	0	0	0	0	0	0	0	0	0	0	0	1	5	5	28	3	1	1	0	1	0	0	0	0	0		2
1149	2	6	0	0	0	0	0	0	0	0	0	0	1	0	0	0	0	0	0	0	0	1	0	0	0	0	0	0	0	0	0	0	1	16	4	25	6	2	0	1	0	0	0	0	0	0		1
1150	2	6	0	0	1	0	0	0	0	0	0	0	0	0	0	0	0	0	0	0	0	0	0	0	0	0	0	0	0	0	0	0	1	1	1	10	3	1	1	0	0	0	0	0	0	0		1
1151	1	4	0	1	0	0	0	0	0	0	0	0	0	0	0	0	0	1	0	1	0	0	0	0	0	0	0	0	0	0	0	0	1	14	2	36	3	2	1	0	0	0	0	0	0	0		1
1152	1	5	0	0	0	0	0	0	0	0	0	0	0	0	0	0	0	0	0	0	0	1	0	0	1	0	0	0	0	0	0	0	1	19	7	26	1	1	1	0	0	0	0	0	0	0		5
1153	1	4	0	0	1	0	1	0	0	0	0	0	0	0	0	0	0	1	0	0	0	0	0	0	0	0	0	0	0	0	0	0	1	1	1	45	6	2	1	0	0	0	0	0	0	0		6
1154	1	4	0	0	0	0	1	1	0	0	0	0	0	0	0	0	0	0	0	0	0	0	0	0	0	0	0	0	0	0	0	0	1	4	4	21	4	1	1	0	0	0	1	0	0	0		5
1155	2	4	0	0	0	1	0	0	1	0	0	0	0	0	0	0	0	1	0	0	0	0	0	0	0	0	0	0	0	0	0	0	1	2	2	14	1	1	1	0	0	0	0	0	0	0		1
1156	2	7	0	0	0	0	0	0	0	0	1	0	0	0	0	0	0	0	0	0	0	0	1	0	0	0	0	0	0	0	0	0	1	7	7	24	7	1	1	0	1	0	0	0	0	0		1
1157	2	7	0	0	1	0	0	0	0	0	0	0	0	0	0	0	0	0	0	0	0	0	0	0	0	0	0	0	0	0	0	0	1	1	1	11	6	2	1	0	0	0	0	0	0	0		2
1158	1	5	0	0	0	1	0	0	0	1	0	0	0	0	0	0	0	0	0	0	0	0	0	0	0	0	0	0	0	0	0	0	1	2	2	24	2	1	1	0	0	0	0	0	0	0		1
1159	2	6	0	1	0	0	1	0	0	0	0	0	0	0	0	0	0	0	0	0	0	0	0	0	0	0	0	0	0	0	0	0	1	3	3	14	1	1	1	0	0	0	0	0	0	0		1
1160	2	5	0	0	1	0	0	0	0	0	0	0	0	0	0	0	0	1	0	0	0	0	0	0	0	0	0	0	0	0	0	0	1	1	1	37	6	2	1	0	0	0	0	0	0	0		1
1161	2	4	0	0	0	0	0	0	0	0	0	0	0	0	0	0	0	0	0	1	0	0	0	0	0	0	0	0	0	0	0	0	1	14	2	11	1	1	1	0	0	0	0	0	0	0		1
1162	2	5	0	0	0	1	0	0	1	0	0	0	0	0	0	0	0	0	0	0	0	0	0	0	0	0	0	0	0	0	0	0	1	2	2	37	1	2	1	0	0	0	0	0	0	0		1
1163	2	6	0	0	0	0	0	0	0	0	0	0	1	0	0	0	0	0	0	0	1	0	0	0	1	1	0	1	0	0	1	0	1	19	7	29	4	2	1	0	0	0	0	0	0	0		8
1164	2	5	0	0	0	1	0	1	0	0	0	0	0	0	0	0	0	0	0	0	0	0	0	0	0	0	0	0	0	0	0	0	1	4	4	13	3	1	1	0	0	0	0	0	0	0		1
1165	1	5	0	1	0	0	0	0	0	0	1	0	0	0	0	0	0	0	0	0	0	0	0	0	0	0	0	0	0	0	0	0	1	7	7	27	4	1	1	0	0	0	0	0	0	0		6
1166	1	6	0	0	0	0	0	1	0	0	0	0	0	0	0	0	0	0	1	0	0	0	0	0	0	0	0	0	0	0	0	0	1	13	1	13	1	1	1	0	0	0	0	0	0	0		1
1167	2	6	0	0	0	0	0	1	0	0	0	0	0	0	0	0	0	0	0	0	0	0	0	0	0	0	0	0	0	0	0	0	1	4	4	28	1	1	1	0	0	0	0	0	0	0		1
1168	1	4	0	0	1	0	0	0	0	0	0	0	0	0	0	0	0	0	0	0	0	0	0	0	0	0	0	0	0	0	0	0	1	1	1	30	6	2	1	0	0	0	0	0	0	0		3
1169	1	6	0	0	1	0	0	0	0	0	0	0	0	0	0	0	0	0	0	0	0	0	0	0	0	0	0	0	0	0	0	0	1	1	1	40	1	1	1	0	0	0	0	0	0	0		6
1170	2	5	0	0	0	0	0	0	0	0	0	0	0	0	0	0	0	1	0	1	0	1	0	0	0	0	0	0	0	0	0	0	1	16	4	47	2	1	1	0	0	0	0	0	0	0		1
1171	1	5	0	0	0	0	0	0	0	0	0	0	0	0	0	0	0	0	0	0	0	0	1	0	0	1	0	0	0	0	0	0	1	17	5	1	2	1	0	0	0	0	0	0	1	0		5
1172	2	6	0	0	0	0	0	0	1	0	0	0	0	0	0	0	0	0	0	0	1	0	0	0	0	0	0	0	0	0	0	0	1	15	3	15	6	2	1	0	0	0	0	0	0	0		1
1173	1	7	0	0	0	0	0	0	0	0	0	0	0	0	0	0	1	0	0	0	0	0	0	0	1	0	0	0	0	0	0	0	1	19	7	28	6	1	1	0	0	0	0	0	0	0		6
1174	1	5	0	1	1	0	0	0	0	0	0	0	0	0	0	0	0	0	0	0	0	0	0	0	0	0	0	0	0	0	0	0	1	1	1	23	3	1	1	0	0	0	0	0	0	0		6
1175	1	5	0	0	0	0	0	0	0	0	0	0	0	0	0	0	0	0	1	0	0	1	0	0	0	0	0	0	0	0	0	0	1	13	1	44	2	2	1	0	0	0	0	0	0	0		6
1176	2	6	0	1	1	0	0	0	0	0	0	0	0	0	0	0	0	0	0	0	0	0	0	0	0	0	0	0	0	0	0	0	1	1	1	13	1	1	1	0	0	0	0	0	0	0		1
1177	1	5	0	0	1	0	0	0	0	0	0	0	0	0	0	0	0	0	0	0	0	0	0	0	0	0	0	0	0	0	0	0	1	1	1	40	4	1	1	0	0	0	0	0	0	0		6
1178	1	6	0	0	1	0	0	0	0	0	0	0	0	0	0	0	0	1	0	0	0	0	0	0	0	0	0	0	0	0	0	0	1	1	1	27	3	1	1	0	0	0	0	0	0	0		1
1179	1	6	0	1	0	0	1	0	0	0	0	0	0	0	0	0	0	0	1	0	0	0	0	0	0	0	0	0	0	0	0	0	1	13	1	1	4	1	1	0	0	0	0	0	0	0		6
1180	1	5	0	0	0	0	1	0	0	0	1	0	0	0	0	0	0	0	0	0	0	0	0	0	0	0	0	0	0	0	0	0	1	3	3	13	1	1	1	0	0	0	0	0	0	0		1
1181	2	5	0	0	0	0	1	0	0	0	0	0	0	0	0	0	0	0	1	0	0	0	0	0	0	0	0	0	0	0	0	0	1	13	1	28	1	1	1	0	0	0	0	0	0	0		1
1182	1	5	0	0	1	0	0	0	0	0	0	0	0	0	0	0	0	0	0	0	0	0	0	0	0	0	0	0	0	0	0	0	1	1	1	43	1	1	1	0	0	0	0	0	0	0		6
1183	1	7	0	0	0	0	0	0	0	0	1	0	0	0	0	0	0	0	0	0	0	0	0	0	0	0	0	0	0	0	0	0	1	7	7	13	1	1	1	0	0	0	0	0	0	0		6
1184	2	5	0	1	0	0	0	0	0	0	0	0	0	0	0	0	0	0	0	0	1	0	0	0	0	0	0	0	0	0	0	0	1	15	3	34	4	1	1	0	0	0	0	0	0	0		1
1185	1	5	0	0	0	0	1	0	0	1	0	0	0	0	0	0	0	0	0	0	0	0	0	0	0	0	0	0	0	0	0	0	1	3	3	27	4	1	0	0	0	0	0	0	1	0		5
1186	2	6	0	0	0	0	0	0	1	0	0	0	0	0	0	0	1	0	0	0	0	0	0	0	0	0	0	0	0	0	0	0	1	5	5	14	3	1	1	1	1	0	0	0	0	0		1
1187	1	6	0	0	0	0	0	0	1	0	0	0	0	0	0	0	0	0	0	0	0	0	0	0	0	0	0	1	0	0	0	0	1	5	5	1	1	1	1	0	0	0	0	0	0	0		6
1188	1	3	0	0	1	0	0	0	0	0	0	0	0	0	0	0	0	0	0	0	0	0	0	0	0	0	0	0	0	0	0	0	1	1	1	38	6	1	1	0	0	0	0	0	0	0		6
1189	1	5	0	0	0	0	1	0	0	0	0	0	0	0	0	0	0	0	0	0	0	0	0	0	0	0	0	0	0	0	0	0	1	3	3	40	2	1	1	0	0	0	0	0	0	0		6
1190	2	7	0	0	0	0	0	0	0	0	0	0	0	0	0	0	0	0	0	0	0	0	1	0	0	0	0	0	0	0	1	0	1	17	5	3	3	2	1	0	0	0	0	0	0	0		1
1191	2	7	0	0	0	0	0	0	0	0	0	0	0	0	0	0	0	0	0	0	0	0	1	0	0	0	0	0	0	0	0	0	1	17	5	13	3	1	1	0	0	0	0	0	0	0		1
1192	2	6	0	0	0	0	0	1	0	0	1	0	0	0	0	0	0	0	0	0	0	0	0	0	0	0	0	0	0	0	0	0	1	7	7	11	3	1	1	0	0	0	0	0	0	0		2
1193	2	6	0	0	0	0	0	0	1	0	0	0	0	0	0	0	1	0	0	0	1	0	0	0	0	0	0	0	0	0	0	0	1	15	3	14	4	1	1	0	0	0	0	0	0	0		1
1194	1	4	0	0	0	0	0	0	0	0	0	0	0	0	0	0	0	0	0	0	1	0	0	0	0	0	0	0	0	0	0	0	1	15	3	6	3	2	1	0	0	0	0	0	0	0		8
1195	1	4	0	0	0	0	1	0	0	0	0	0	0	0	0	0	0	0	0	0	0	0	0	0	0	0	0	0	0	0	0	0	1	3	3	13	3	1	1	0	0	0	0	0	0	0		5
1196	2	5	0	0	0	0	0	0	0	0	0	0	0	0	0	0	0	0	1	0	1	0	0	0	0	0	0	0	0	0	0	0	1	13	1	12	1	1	1	0	0	0	0	0	0	0		1
1197	2	6	0	0	0	0	0	0	0	0	0	0	0	0	0	0	0	1	1	0	0	0	0	0	0	0	0	0	0	0	0	0	1	13	1	31	3	2	1	0	0	0	0	0	0	0		2
1198	2	7	0	0	0	0	1	0	0	0	0	0	0	0	0	0	0	0	0	0	0	0	0	0	0	0	0	0	0	0	0	0	1	3	3	8	3	2	1	0	0	0	0	0	0	0		1
1199	1	6	0	0	0	0	1	0	0	0	0	0	0	0	0	0	0	0	0	0	0	0	0	0	0	0	0	0	0	0	0	0	1	3	3	14	1	1	1	0	0	0	0	0	0	0		6
1200	1	7	0	0	0	0	0	0	0	0	0	0	0	0	0	0	0	0	0	0	1	0	0	0	1	0	0	0	0	0	0	0	1	15	3	27	4	1	1	0	0	0	0	0	0	0		1
[truncated: 51 more columns]
